# Supplementary material for: Pan-cancer analysis of genomic properties and clinical outcome associated with tumor tertiary lymphoid structure
Source: Sci Rep. 2020 Dec 9;10:21530. doi: 10.1038/s41598-020-78560-3 (PMC7725838; doi:10.1038/s41598-020-78560-3)
Supplement: Supplementary file 12 — Supplementary Table S6. [file 41598_2020_78560_MOESM12_ESM.tex]

id	cancer	TLS score
TCGA.OR.A5J1.01A	ACC	-0.10419991
TCGA.OR.A5J2.01A	ACC	0.078624167
TCGA.OR.A5J3.01A	ACC	-0.175827124
TCGA.OR.A5J5.01A	ACC	-0.264973106
TCGA.OR.A5J6.01A	ACC	-0.019790632
TCGA.OR.A5J7.01A	ACC	-0.101446489
TCGA.OR.A5J8.01A	ACC	0.439217915
TCGA.OR.A5J9.01A	ACC	-0.166603223
TCGA.OR.A5JA.01A	ACC	-0.123680204
TCGA.OR.A5JB.01A	ACC	0.357025097
TCGA.OR.A5JC.01A	ACC	0.068605841
TCGA.OR.A5JD.01A	ACC	0.126130718
TCGA.OR.A5JE.01A	ACC	0.044218389
TCGA.OR.A5JF.01A	ACC	-0.10090573
TCGA.OR.A5JG.01A	ACC	0.038363649
TCGA.OR.A5JI.01A	ACC	0.138929043
TCGA.OR.A5JJ.01A	ACC	-0.003511451
TCGA.OR.A5JK.01A	ACC	0.313930783
TCGA.OR.A5JL.01A	ACC	-0.015936636
TCGA.OR.A5JM.01A	ACC	-0.152395977
TCGA.OR.A5JO.01A	ACC	0.334818481
TCGA.OR.A5JP.01A	ACC	-0.005098427
TCGA.OR.A5JQ.01A	ACC	0.243646722
TCGA.OR.A5JR.01A	ACC	-0.013702401
TCGA.OR.A5JS.01A	ACC	-0.064911079
TCGA.OR.A5JT.01A	ACC	-0.072519889
TCGA.OR.A5JV.01A	ACC	0.068433327
TCGA.OR.A5JW.01A	ACC	-0.17708075
TCGA.OR.A5JX.01A	ACC	-0.132347417
TCGA.OR.A5JY.01A	ACC	-0.098429712
TCGA.OR.A5JZ.01A	ACC	-0.077140194
TCGA.OR.A5K0.01A	ACC	-0.111365209
TCGA.OR.A5K1.01A	ACC	0.079923673
TCGA.OR.A5K2.01A	ACC	0.020553193
TCGA.OR.A5K3.01A	ACC	0.003806133
TCGA.OR.A5K4.01A	ACC	-0.125307933
TCGA.OR.A5K5.01A	ACC	-0.14300982
TCGA.OR.A5K6.01A	ACC	0.036818259
TCGA.OR.A5K8.01A	ACC	-0.0347617
TCGA.OR.A5K9.01A	ACC	-0.156081329
TCGA.OR.A5KO.01A	ACC	-0.185347971
TCGA.OR.A5KT.01A	ACC	0.170035155
TCGA.OR.A5KU.01A	ACC	-0.186839406
TCGA.OR.A5KV.01A	ACC	-0.216225221
TCGA.OR.A5KW.01A	ACC	-0.070236369
TCGA.OR.A5KX.01A	ACC	-0.194222438
TCGA.OR.A5KY.01A	ACC	-0.00474097
TCGA.OR.A5KZ.01A	ACC	-0.02636967
TCGA.OR.A5L3.01A	ACC	-0.034990536
TCGA.OR.A5L4.01A	ACC	-0.020873777
TCGA.OR.A5L5.01A	ACC	0.219803973
TCGA.OR.A5L6.01A	ACC	-0.005125314
TCGA.OR.A5L8.01A	ACC	-0.176143858
TCGA.OR.A5L9.01A	ACC	0.215206533
TCGA.OR.A5LA.01A	ACC	0.180212749
TCGA.OR.A5LB.01A	ACC	-0.193057936
TCGA.OR.A5LC.01A	ACC	-0.034587835
TCGA.OR.A5LD.01A	ACC	-0.16253267
TCGA.OR.A5LE.01A	ACC	-0.141779254
TCGA.OR.A5LG.01A	ACC	-0.009280168
TCGA.OR.A5LH.01A	ACC	0.140305832
TCGA.OR.A5LJ.01A	ACC	0.04592398
TCGA.OR.A5LK.01A	ACC	0.177249256
TCGA.OR.A5LL.01A	ACC	-0.099942218
TCGA.OR.A5LM.01A	ACC	-0.103049176
TCGA.OR.A5LN.01A	ACC	0.106441355
TCGA.OR.A5LO.01A	ACC	-0.23547402
TCGA.OR.A5LP.01A	ACC	0.076161322
TCGA.OR.A5LR.01A	ACC	0.047669011
TCGA.OR.A5LS.01A	ACC	-0.198953168
TCGA.OR.A5LT.01A	ACC	-0.081425728
TCGA.OU.A5PI.01A	ACC	-0.082567562
TCGA.P6.A5OF.01A	ACC	-0.1646187
TCGA.P6.A5OG.01A	ACC	0.420299809
TCGA.PA.A5YG.01A	ACC	0.190677154
TCGA.PK.A5H8.01A	ACC	0.007804051
TCGA.PK.A5H9.01A	ACC	0.046290901
TCGA.PK.A5HA.01A	ACC	0.004360449
TCGA.PK.A5HB.01A	ACC	-0.185857708
TCGA.2F.A9KO.01A	BLCA	0.439011366
TCGA.2F.A9KP.01A	BLCA	-0.059097867
TCGA.2F.A9KQ.01A	BLCA	-0.172234137
TCGA.2F.A9KR.01A	BLCA	-0.047489831
TCGA.2F.A9KT.01A	BLCA	0.004723476
TCGA.2F.A9KW.01A	BLCA	0.209921678
TCGA.4Z.AA7M.01A	BLCA	0.021929689
TCGA.4Z.AA7N.01A	BLCA	0.475695911
TCGA.4Z.AA7O.01A	BLCA	0.2779489
TCGA.4Z.AA7Q.01A	BLCA	0.502751054
TCGA.4Z.AA7R.01A	BLCA	0.002782187
TCGA.4Z.AA7S.01A	BLCA	-0.00064892
TCGA.4Z.AA7W.01A	BLCA	0.545377685
TCGA.4Z.AA7Y.01A	BLCA	-0.094399896
TCGA.4Z.AA80.01A	BLCA	0.080029827
TCGA.4Z.AA81.01A	BLCA	0.332007454
TCGA.4Z.AA82.01A	BLCA	0.085141486
TCGA.4Z.AA83.01A	BLCA	0.158263707
TCGA.4Z.AA84.01A	BLCA	0.089042401
TCGA.4Z.AA86.01A	BLCA	0.551631212
TCGA.4Z.AA87.01A	BLCA	0.31495983
TCGA.4Z.AA89.01A	BLCA	-0.031168421
TCGA.5N.A9KI.01A	BLCA	0.242873406
TCGA.5N.A9KM.01A	BLCA	0.155665648
TCGA.BL.A0C8.01A	BLCA	0.034414652
TCGA.BL.A0C8.01A	BLCA	0.033542892
TCGA.BL.A0C8.01B	BLCA	-0.187113694
TCGA.BL.A13I.01A	BLCA	0.293930792
TCGA.BL.A13I.01A	BLCA	0.19713684
TCGA.BL.A13I.01B	BLCA	0.30608655
TCGA.BL.A13J.01A	BLCA	0.081972162
TCGA.BL.A13J.01A	BLCA	-0.000160864
TCGA.BL.A13J.01B	BLCA	-0.047051101
TCGA.BL.A3JM.01A	BLCA	0.218424372
TCGA.BL.A5ZZ.01A	BLCA	0.248320546
TCGA.BT.A0S7.01A	BLCA	0.186735012
TCGA.BT.A0YX.01A	BLCA	0.325615042
TCGA.BT.A20J.01A	BLCA	0.461599847
TCGA.BT.A20N.01A	BLCA	0.129002626
TCGA.BT.A20O.01A	BLCA	0.609522293
TCGA.BT.A20P.01A	BLCA	-0.041135781
TCGA.BT.A20Q.01A	BLCA	0.362554904
TCGA.BT.A20R.01A	BLCA	0.199264546
TCGA.BT.A20T.01A	BLCA	0.287916108
TCGA.BT.A20U.01A	BLCA	0.144723963
TCGA.BT.A20V.01A	BLCA	0.181969037
TCGA.BT.A20W.01A	BLCA	0.267307163
TCGA.BT.A20X.01A	BLCA	0.279027602
TCGA.BT.A2LA.01A	BLCA	-0.115855933
TCGA.BT.A2LB.01A	BLCA	0.363354203
TCGA.BT.A2LD.01A	BLCA	0.337569142
TCGA.BT.A3PH.01A	BLCA	0.066168371
TCGA.BT.A3PJ.01A	BLCA	0.400886062
TCGA.BT.A3PK.01A	BLCA	0.301768833
TCGA.BT.A42C.01A	BLCA	0.007344677
TCGA.BT.A42E.01A	BLCA	0.450027693
TCGA.BT.A42F.01A	BLCA	0.495961142
TCGA.C4.A0EZ.01A	BLCA	0.007493262
TCGA.C4.A0F0.01A	BLCA	0.425673072
TCGA.C4.A0F1.01A	BLCA	0.283012548
TCGA.C4.A0F6.01A	BLCA	0.11498135
TCGA.C4.A0F7.01A	BLCA	0.112545167
TCGA.CF.A1HR.01A	BLCA	0.129033886
TCGA.CF.A1HS.01A	BLCA	0.269294451
TCGA.CF.A27C.01A	BLCA	-0.13642379
TCGA.CF.A3MF.01A	BLCA	-0.078883794
TCGA.CF.A3MG.01A	BLCA	-0.133749041
TCGA.CF.A3MH.01A	BLCA	-0.075837424
TCGA.CF.A3MI.01A	BLCA	0.046307479
TCGA.CF.A47S.01A	BLCA	0.169958597
TCGA.CF.A47T.01A	BLCA	-0.151204706
TCGA.CF.A47V.01A	BLCA	0.052029907
TCGA.CF.A47W.01A	BLCA	-0.118546345
TCGA.CF.A47X.01A	BLCA	-0.043905765
TCGA.CF.A47Y.01A	BLCA	-0.148345971
TCGA.CF.A5U8.01A	BLCA	-0.15255338
TCGA.CF.A5UA.01A	BLCA	-0.105178455
TCGA.CF.A7I0.01A	BLCA	0.053798741
TCGA.CF.A8HX.01A	BLCA	-0.121239874
TCGA.CF.A8HY.01A	BLCA	-0.128143207
TCGA.CF.A9FF.01A	BLCA	0.240967149
TCGA.CF.A9FH.01A	BLCA	-0.017769759
TCGA.CF.A9FL.01A	BLCA	0.126571837
TCGA.CF.A9FM.01A	BLCA	0.089351472
TCGA.CU.A0YN.01A	BLCA	0.224357696
TCGA.CU.A0YO.01A	BLCA	0.274361675
TCGA.CU.A0YR.01A	BLCA	0.40251581
TCGA.CU.A3KJ.01A	BLCA	0.207912756
TCGA.CU.A3QU.01A	BLCA	-0.056465473
TCGA.CU.A3YL.01A	BLCA	0.142603303
TCGA.CU.A5W6.01A	BLCA	0.140906461
TCGA.CU.A72E.01A	BLCA	0.037971292
TCGA.DK.A1A3.01A	BLCA	0.380542374
TCGA.DK.A1A5.01A	BLCA	0.252594636
TCGA.DK.A1A6.01A	BLCA	0.367346907
TCGA.DK.A1A7.01A	BLCA	0.195136505
TCGA.DK.A1AA.01A	BLCA	-0.047311893
TCGA.DK.A1AB.01A	BLCA	0.271435287
TCGA.DK.A1AC.01A	BLCA	0.367670366
TCGA.DK.A1AD.01A	BLCA	0.280084648
TCGA.DK.A1AE.01A	BLCA	0.110297967
TCGA.DK.A1AF.01A	BLCA	0.450423225
TCGA.DK.A1AG.01A	BLCA	-0.017779816
TCGA.DK.A2HX.01A	BLCA	0.102423879
TCGA.DK.A2I1.01A	BLCA	0.476154991
TCGA.DK.A2I2.01A	BLCA	0.411518662
TCGA.DK.A2I4.01A	BLCA	0.588593517
TCGA.DK.A2I6.01A	BLCA	0.188100239
TCGA.DK.A3IK.01A	BLCA	0.156362359
TCGA.DK.A3IL.01A	BLCA	0.106068144
TCGA.DK.A3IM.01A	BLCA	0.018075201
TCGA.DK.A3IN.01A	BLCA	0.322062479
TCGA.DK.A3IQ.01A	BLCA	-0.031304769
TCGA.DK.A3IS.01A	BLCA	0.002747984
TCGA.DK.A3IT.01A	BLCA	0.27815044
TCGA.DK.A3IU.01A	BLCA	0.588642084
TCGA.DK.A3IV.01A	BLCA	0.347969137
TCGA.DK.A3WW.01A	BLCA	0.443216318
TCGA.DK.A3WX.01A	BLCA	0.347797328
TCGA.DK.A3WY.01A	BLCA	0.529198758
TCGA.DK.A3X1.01A	BLCA	0.188615772
TCGA.DK.A3X2.01A	BLCA	-0.065071821
TCGA.DK.A6AV.01A	BLCA	0.266713562
TCGA.DK.A6AW.01A	BLCA	0.075397224
TCGA.DK.A6B0.01A	BLCA	-0.088204587
TCGA.DK.A6B1.01A	BLCA	-0.018943935
TCGA.DK.A6B2.01A	BLCA	0.361550489
TCGA.DK.A6B5.01A	BLCA	0.183392031
TCGA.DK.A6B6.01A	BLCA	0.260364724
TCGA.DK.AA6L.01A	BLCA	0.179362683
TCGA.DK.AA6M.01A	BLCA	0.316924058
TCGA.DK.AA6P.01A	BLCA	-0.124813717
TCGA.DK.AA6Q.01A	BLCA	0.291926369
TCGA.DK.AA6R.01A	BLCA	0.370086734
TCGA.DK.AA6S.01A	BLCA	0.455558439
TCGA.DK.AA6T.01A	BLCA	0.342316997
TCGA.DK.AA6U.01A	BLCA	0.040454274
TCGA.DK.AA6W.01A	BLCA	0.096529782
TCGA.DK.AA6X.01A	BLCA	0.245949626
TCGA.DK.AA71.01A	BLCA	0.122658939
TCGA.DK.AA74.01A	BLCA	0.535968179
TCGA.DK.AA75.01A	BLCA	-0.049008586
TCGA.DK.AA76.01A	BLCA	-0.194433664
TCGA.DK.AA77.01A	BLCA	0.232586781
TCGA.E5.A2PC.01A	BLCA	0.222123259
TCGA.E5.A4TZ.01A	BLCA	0.015053758
TCGA.E5.A4U1.01A	BLCA	-0.199066353
TCGA.E7.A3X6.01A	BLCA	0.376986613
TCGA.E7.A3Y1.01A	BLCA	0.044910445
TCGA.E7.A4IJ.01A	BLCA	0.21421291
TCGA.E7.A4XJ.01A	BLCA	-0.128465192
TCGA.E7.A519.01A	BLCA	0.176651962
TCGA.E7.A541.01A	BLCA	0.310671612
TCGA.E7.A5KE.01A	BLCA	-0.166316793
TCGA.E7.A5KF.01A	BLCA	-0.147850372
TCGA.E7.A677.01A	BLCA	0.137389131
TCGA.E7.A678.01A	BLCA	-0.020876701
TCGA.E7.A6MD.01A	BLCA	0.316120997
TCGA.E7.A6ME.01A	BLCA	0.217879994
TCGA.E7.A6MF.01A	BLCA	-0.098109665
TCGA.E7.A7DU.01A	BLCA	-0.035106718
TCGA.E7.A7DV.01A	BLCA	0.441559966
TCGA.E7.A7PW.01A	BLCA	0.088791439
TCGA.E7.A7XN.01A	BLCA	0.528300101
TCGA.E7.A85H.01A	BLCA	0.331062802
TCGA.E7.A8O7.01A	BLCA	0.058755263
TCGA.E7.A8O8.01A	BLCA	0.021732486
TCGA.E7.A97P.01A	BLCA	0.539783574
TCGA.E7.A97Q.01A	BLCA	0.197337305
TCGA.FD.A3B3.01A	BLCA	0.548583037
TCGA.FD.A3B4.01A	BLCA	0.460145892
TCGA.FD.A3B5.01A	BLCA	-0.05400188
TCGA.FD.A3B6.01A	BLCA	0.470881254
TCGA.FD.A3B7.01A	BLCA	0.529841546
TCGA.FD.A3B8.01A	BLCA	0.596757025
TCGA.FD.A3N5.01A	BLCA	0.38149531
TCGA.FD.A3N6.01A	BLCA	0.305881864
TCGA.FD.A3NA.01A	BLCA	0.275757644
TCGA.FD.A3SJ.01A	BLCA	0.230251039
TCGA.FD.A3SL.01A	BLCA	0.40343883
TCGA.FD.A3SM.01A	BLCA	0.092559214
TCGA.FD.A3SN.01A	BLCA	0.333467156
TCGA.FD.A3SO.01A	BLCA	0.393602584
TCGA.FD.A3SP.01A	BLCA	0.435884521
TCGA.FD.A3SQ.01A	BLCA	0.205519988
TCGA.FD.A3SR.01A	BLCA	0.318821901
TCGA.FD.A3SS.01A	BLCA	0.121633889
TCGA.FD.A43N.01A	BLCA	0.209450131
TCGA.FD.A43P.01A	BLCA	0.536800262
TCGA.FD.A43S.01A	BLCA	0.439512116
TCGA.FD.A43U.01A	BLCA	0.409925522
TCGA.FD.A43X.01A	BLCA	-0.156869928
TCGA.FD.A43Y.01A	BLCA	0.331165173
TCGA.FD.A5BR.01A	BLCA	0.276012224
TCGA.FD.A5BS.01A	BLCA	0.616682027
TCGA.FD.A5BT.01A	BLCA	0.58951561
TCGA.FD.A5BU.01A	BLCA	0.341128818
TCGA.FD.A5BV.01A	BLCA	-0.013104954
TCGA.FD.A5BX.01A	BLCA	0.268981623
TCGA.FD.A5BY.01A	BLCA	0.207180811
TCGA.FD.A5BZ.01A	BLCA	0.217703145
TCGA.FD.A5C0.01A	BLCA	0.16266033
TCGA.FD.A5C1.01A	BLCA	0.548766909
TCGA.FD.A62N.01A	BLCA	0.62075436
TCGA.FD.A62O.01A	BLCA	-0.004882043
TCGA.FD.A62P.01A	BLCA	0.425647476
TCGA.FD.A62S.01A	BLCA	0.302076186
TCGA.FD.A6TA.01A	BLCA	0.342463281
TCGA.FD.A6TB.01A	BLCA	0.513843709
TCGA.FD.A6TC.01A	BLCA	0.089319265
TCGA.FD.A6TD.01A	BLCA	0.426644128
TCGA.FD.A6TE.01A	BLCA	0.10423906
TCGA.FD.A6TF.01A	BLCA	0.358400799
TCGA.FD.A6TG.01A	BLCA	0.291649173
TCGA.FD.A6TH.01A	BLCA	0.31925026
TCGA.FD.A6TI.01A	BLCA	0.178089368
TCGA.FD.A6TK.01A	BLCA	0.539244752
TCGA.FJ.A3Z7.01A	BLCA	0.20898564
TCGA.FJ.A3Z9.01A	BLCA	-0.121223362
TCGA.FJ.A3ZE.01A	BLCA	-0.167268754
TCGA.FJ.A3ZF.01A	BLCA	-0.156327701
TCGA.FJ.A871.01A	BLCA	-0.06995448
TCGA.FT.A3EE.01A	BLCA	0.014331039
TCGA.FT.A61P.01A	BLCA	0.444218966
TCGA.G2.A2EC.01A	BLCA	0.090871851
TCGA.G2.A2EF.01A	BLCA	0.480154058
TCGA.G2.A2EJ.01A	BLCA	0.425287704
TCGA.G2.A2EK.01A	BLCA	0.154087083
TCGA.G2.A2EL.01A	BLCA	-0.067445795
TCGA.G2.A2EO.01A	BLCA	0.453596529
TCGA.G2.A2ES.01A	BLCA	0.383478257
TCGA.G2.A3IB.01A	BLCA	0.062055604
TCGA.G2.A3IE.01A	BLCA	-0.044302507
TCGA.G2.A3VY.01A	BLCA	-0.187660819
TCGA.G2.AA3B.01A	BLCA	0.212553984
TCGA.G2.AA3C.01A	BLCA	0.180732574
TCGA.G2.AA3D.01A	BLCA	-0.048783407
TCGA.G2.AA3F.01A	BLCA	0.039275251
TCGA.GC.A3BM.01A	BLCA	0.151304628
TCGA.GC.A3I6.01A	BLCA	0.255087324
TCGA.GC.A3OO.01A	BLCA	0.227054009
TCGA.GC.A3RB.01A	BLCA	0.080246261
TCGA.GC.A3RC.01A	BLCA	0.378925979
TCGA.GC.A3RD.01A	BLCA	0.085451938
TCGA.GC.A3WC.01A	BLCA	0.528540044
TCGA.GC.A3YS.01A	BLCA	0.146027485
TCGA.GC.A4ZW.01A	BLCA	0.107807411
TCGA.GC.A6I1.01A	BLCA	0.465252091
TCGA.GC.A6I3.01A	BLCA	0.415527845
TCGA.GD.A2C5.01A	BLCA	0.037932503
TCGA.GD.A3OP.01A	BLCA	0.229900806
TCGA.GD.A3OQ.01A	BLCA	0.121222116
TCGA.GD.A3OS.01A	BLCA	0.051287926
TCGA.GD.A6C6.01A	BLCA	0.152338945
TCGA.GD.A76B.01A	BLCA	0.421615377
TCGA.GU.A42P.01A	BLCA	-0.105245943
TCGA.GU.A42Q.01A	BLCA	-0.048013681
TCGA.GU.A42R.01A	BLCA	-0.142819422
TCGA.GU.A762.01A	BLCA	0.515300841
TCGA.GU.A763.01A	BLCA	0.007450686
TCGA.GU.A764.01A	BLCA	0.436998456
TCGA.GU.A766.01A	BLCA	0.561734625
TCGA.GU.A767.01A	BLCA	0.165295828
TCGA.GU.AATO.01A	BLCA	0.381580521
TCGA.GU.AATP.01A	BLCA	0.31879276
TCGA.GU.AATQ.01A	BLCA	0.192326943
TCGA.GV.A3JV.01A	BLCA	0.360360524
TCGA.GV.A3JW.01A	BLCA	-0.189036127
TCGA.GV.A3JX.01A	BLCA	0.335801573
TCGA.GV.A3JZ.01A	BLCA	0.228192197
TCGA.GV.A3QF.01A	BLCA	-0.083786492
TCGA.GV.A3QG.01A	BLCA	0.564232604
TCGA.GV.A3QH.01A	BLCA	-0.070823126
TCGA.GV.A3QI.01A	BLCA	-0.214980529
TCGA.GV.A3QK.01B	BLCA	0.221390313
TCGA.GV.A40E.01A	BLCA	0.269253292
TCGA.GV.A40G.01A	BLCA	-0.086404793
TCGA.GV.A6ZA.01A	BLCA	0.15520795
TCGA.H4.A2HO.01A	BLCA	0.022821511
TCGA.H4.A2HQ.01A	BLCA	0.016366929
TCGA.HQ.A2OE.01A	BLCA	0.038755358
TCGA.HQ.A2OF.01A	BLCA	-0.178876891
TCGA.HQ.A5ND.01A	BLCA	0.165919427
TCGA.HQ.A5NE.01A	BLCA	0.29925139
TCGA.K4.A3WS.01A	BLCA	0.463964148
TCGA.K4.A3WU.01B	BLCA	0.337816499
TCGA.K4.A3WV.01A	BLCA	-0.012200334
TCGA.K4.A4AB.01B	BLCA	0.093256007
TCGA.K4.A4AC.01A	BLCA	0.350471252
TCGA.K4.A54R.01A	BLCA	0.44576698
TCGA.K4.A5RH.01A	BLCA	0.536094781
TCGA.K4.A5RI.01A	BLCA	0.008062807
TCGA.K4.A5RJ.01A	BLCA	0.505246114
TCGA.K4.A6FZ.01A	BLCA	0.269423622
TCGA.K4.A6MB.01A	BLCA	0.055654913
TCGA.K4.A83P.01A	BLCA	0.472408436
TCGA.K4.AAQO.01A	BLCA	0.339408255
TCGA.KQ.A41N.01A	BLCA	-0.074812609
TCGA.KQ.A41O.01A	BLCA	-0.265078168
TCGA.KQ.A41P.01A	BLCA	0.272947731
TCGA.KQ.A41Q.01A	BLCA	-0.048601659
TCGA.KQ.A41R.01A	BLCA	0.069426955
TCGA.KQ.A41S.01A	BLCA	0.064330406
TCGA.LC.A66R.01A	BLCA	0.499315171
TCGA.LT.A5Z6.01A	BLCA	0.174717287
TCGA.LT.A8JT.01A	BLCA	0.079546463
TCGA.MV.A51V.01A	BLCA	0.084691858
TCGA.PQ.A6FI.01A	BLCA	0.248053561
TCGA.PQ.A6FN.01A	BLCA	0.325893915
TCGA.R3.A69X.01A	BLCA	0.335528941
TCGA.S5.A6DX.01A	BLCA	0.480609824
TCGA.S5.AA26.01A	BLCA	-0.042734942
TCGA.SY.A9G0.01A	BLCA	0.304210397
TCGA.SY.A9G5.01A	BLCA	0.477782298
TCGA.UY.A78K.01A	BLCA	0.485735415
TCGA.UY.A78L.01A	BLCA	0.238324244
TCGA.UY.A78M.01A	BLCA	0.089483536
TCGA.UY.A78N.01A	BLCA	-0.007053037
TCGA.UY.A78O.01A	BLCA	0.148403813
TCGA.UY.A78P.01A	BLCA	0.505581161
TCGA.UY.A8OB.01A	BLCA	0.306958519
TCGA.UY.A8OC.01A	BLCA	0.242471938
TCGA.UY.A8OD.01A	BLCA	0.356960754
TCGA.UY.A9PA.01A	BLCA	0.218490112
TCGA.UY.A9PB.01A	BLCA	0.522032715
TCGA.UY.A9PD.01A	BLCA	0.248005464
TCGA.UY.A9PE.01A	BLCA	0.158318817
TCGA.UY.A9PF.01A	BLCA	0.259105846
TCGA.UY.A9PH.01A	BLCA	0.492866831
TCGA.XF.A8HB.01A	BLCA	-0.147742158
TCGA.XF.A8HC.01A	BLCA	-0.155923414
TCGA.XF.A8HD.01A	BLCA	0.523848074
TCGA.XF.A8HE.01A	BLCA	0.44418532
TCGA.XF.A8HF.01A	BLCA	0.197100268
TCGA.XF.A8HG.01A	BLCA	-0.152953087
TCGA.XF.A8HH.01A	BLCA	0.178975131
TCGA.XF.A8HI.01A	BLCA	-0.049944059
TCGA.XF.A9SH.01A	BLCA	0.00847471
TCGA.XF.A9SI.01A	BLCA	0.551470724
TCGA.XF.A9SJ.01A	BLCA	0.476733184
TCGA.XF.A9SK.01A	BLCA	0.291799327
TCGA.XF.A9SL.01A	BLCA	0.342364498
TCGA.XF.A9SM.01A	BLCA	0.531468897
TCGA.XF.A9SP.01A	BLCA	0.316986526
TCGA.XF.A9ST.01A	BLCA	-0.091789588
TCGA.XF.A9SU.01A	BLCA	0.379167185
TCGA.XF.A9SV.01A	BLCA	0.053496758
TCGA.XF.A9SW.01A	BLCA	0.334187322
TCGA.XF.A9SX.01A	BLCA	0.527620685
TCGA.XF.A9SY.01A	BLCA	0.565303147
TCGA.XF.A9SZ.01A	BLCA	0.221073465
TCGA.XF.A9T0.01A	BLCA	0.299069987
TCGA.XF.A9T2.01A	BLCA	0.08636494
TCGA.XF.A9T3.01A	BLCA	0.459658803
TCGA.XF.A9T4.01A	BLCA	0.330530733
TCGA.XF.A9T5.01A	BLCA	0.468430211
TCGA.XF.A9T6.01A	BLCA	0.217508935
TCGA.XF.A9T8.01A	BLCA	0.446878797
TCGA.XF.AAME.01A	BLCA	0.415548253
TCGA.XF.AAMG.01A	BLCA	0.089032537
TCGA.XF.AAMH.01A	BLCA	0.018158789
TCGA.XF.AAMJ.01A	BLCA	0.255414054
TCGA.XF.AAML.01A	BLCA	0.146130062
TCGA.XF.AAMQ.01A	BLCA	0.386231899
TCGA.XF.AAMR.01A	BLCA	0.166253723
TCGA.XF.AAMT.01A	BLCA	0.20696738
TCGA.XF.AAMW.01A	BLCA	0.332404672
TCGA.XF.AAMX.01A	BLCA	0.104012328
TCGA.XF.AAMY.01A	BLCA	0.15957501
TCGA.XF.AAMZ.01A	BLCA	0.240688825
TCGA.XF.AAN0.01A	BLCA	0.287651469
TCGA.XF.AAN1.01A	BLCA	-0.066309988
TCGA.XF.AAN2.01A	BLCA	0.38186005
TCGA.XF.AAN3.01A	BLCA	0.140795042
TCGA.XF.AAN4.01A	BLCA	0.566343383
TCGA.XF.AAN5.01A	BLCA	0.474215934
TCGA.XF.AAN7.01A	BLCA	0.140927044
TCGA.XF.AAN8.01A	BLCA	0.427729587
TCGA.YC.A89H.01A	BLCA	0.281780674
TCGA.YC.A8S6.01A	BLCA	0.248655105
TCGA.YC.A9TC.01A	BLCA	0.138187745
TCGA.YF.AA3L.01A	BLCA	-0.037678824
TCGA.YF.AA3M.01A	BLCA	0.018406613
TCGA.ZF.A9R0.01A	BLCA	0.254158416
TCGA.ZF.A9R1.01A	BLCA	0.083892666
TCGA.ZF.A9R2.01A	BLCA	-0.149162177
TCGA.ZF.A9R3.01A	BLCA	-0.03198398
TCGA.ZF.A9R4.01A	BLCA	0.161274856
TCGA.ZF.A9R5.01A	BLCA	-0.047184523
TCGA.ZF.A9R7.01A	BLCA	0.423426566
TCGA.ZF.A9R9.01A	BLCA	0.277142438
TCGA.ZF.A9RC.01A	BLCA	0.008089312
TCGA.ZF.A9RD.01A	BLCA	0.499993595
TCGA.ZF.A9RE.01A	BLCA	-0.036486493
TCGA.ZF.A9RF.01A	BLCA	0.399695464
TCGA.ZF.A9RL.01A	BLCA	-0.167481478
TCGA.ZF.A9RM.01A	BLCA	-0.207154065
TCGA.ZF.A9RN.01A	BLCA	0.374775611
TCGA.ZF.AA4N.01A	BLCA	0.275177267
TCGA.ZF.AA4R.01A	BLCA	0.213709257
TCGA.ZF.AA4T.01A	BLCA	0.041936048
TCGA.ZF.AA4U.01A	BLCA	-0.091784037
TCGA.ZF.AA4V.01A	BLCA	0.373286993
TCGA.ZF.AA4W.01A	BLCA	0.145151984
TCGA.ZF.AA4X.01A	BLCA	-0.105993557
TCGA.ZF.AA51.01A	BLCA	0.373415928
TCGA.ZF.AA52.01A	BLCA	0.321637797
TCGA.ZF.AA53.01A	BLCA	0.474293019
TCGA.ZF.AA54.01A	BLCA	0.325067302
TCGA.ZF.AA56.01A	BLCA	0.248154604
TCGA.ZF.AA58.01A	BLCA	0.594452587
TCGA.ZF.AA5H.01A	BLCA	0.54434345
TCGA.ZF.AA5N.01A	BLCA	0.112885408
TCGA.ZF.AA5P.01A	BLCA	0.340270662
TCGA.3C.AAAU.01A	BRCA	0.039945237
TCGA.3C.AALI.01A	BRCA	0.421480926
TCGA.3C.AALJ.01A	BRCA	0.352736543
TCGA.3C.AALK.01A	BRCA	0.327977424
TCGA.4H.AAAK.01A	BRCA	0.124413957
TCGA.5L.AAT0.01A	BRCA	0.347714223
TCGA.5L.AAT1.01A	BRCA	0.464665951
TCGA.5T.A9QA.01A	BRCA	0.038291744
TCGA.A1.A0SB.01A	BRCA	-0.132471519
TCGA.A1.A0SD.01A	BRCA	0.30763733
TCGA.A1.A0SE.01A	BRCA	0.166672406
TCGA.A1.A0SF.01A	BRCA	0.291071499
TCGA.A1.A0SG.01A	BRCA	0.157892976
TCGA.A1.A0SH.01A	BRCA	0.07609127
TCGA.A1.A0SI.01A	BRCA	0.365067701
TCGA.A1.A0SJ.01A	BRCA	0.205525227
TCGA.A1.A0SK.01A	BRCA	0.010507713
TCGA.A1.A0SM.01A	BRCA	0.019662526
TCGA.A1.A0SN.01A	BRCA	0.308245189
TCGA.A1.A0SO.01A	BRCA	0.201337362
TCGA.A1.A0SP.01A	BRCA	0.395145377
TCGA.A1.A0SQ.01A	BRCA	0.185403076
TCGA.A2.A04N.01A	BRCA	0.136513989
TCGA.A2.A04P.01A	BRCA	0.433040397
TCGA.A2.A04Q.01A	BRCA	0.554555352
TCGA.A2.A04R.01A	BRCA	0.078515524
TCGA.A2.A04T.01A	BRCA	0.494847376
TCGA.A2.A04U.01A	BRCA	0.064553658
TCGA.A2.A04V.01A	BRCA	0.201043401
TCGA.A2.A04W.01A	BRCA	0.115558977
TCGA.A2.A04X.01A	BRCA	0.517590581
TCGA.A2.A04Y.01A	BRCA	0.353107521
TCGA.A2.A0CK.01A	BRCA	0.307431793
TCGA.A2.A0CL.01A	BRCA	0.527122974
TCGA.A2.A0CM.01A	BRCA	0.516731101
TCGA.A2.A0CO.01A	BRCA	0.495061797
TCGA.A2.A0CP.01A	BRCA	0.174203272
TCGA.A2.A0CQ.01A	BRCA	0.096081372
TCGA.A2.A0CR.01A	BRCA	0.536730935
TCGA.A2.A0CS.01A	BRCA	0.060793796
TCGA.A2.A0CT.01A	BRCA	0.150503514
TCGA.A2.A0CU.01A	BRCA	0.203317422
TCGA.A2.A0CV.01A	BRCA	0.391431525
TCGA.A2.A0CW.01A	BRCA	0.296815865
TCGA.A2.A0CX.01A	BRCA	0.34329905
TCGA.A2.A0CY.01A	BRCA	-0.035908923
TCGA.A2.A0CZ.01A	BRCA	0.394489438
TCGA.A2.A0D0.01A	BRCA	0.390692615
TCGA.A2.A0D1.01A	BRCA	0.149757663
TCGA.A2.A0D2.01A	BRCA	0.430617918
TCGA.A2.A0D3.01A	BRCA	0.241149599
TCGA.A2.A0D4.01A	BRCA	0.039468079
TCGA.A2.A0EM.01A	BRCA	0.069818099
TCGA.A2.A0EN.01A	BRCA	0.421127018
TCGA.A2.A0EO.01A	BRCA	0.297873168
TCGA.A2.A0EP.01A	BRCA	0.532601032
TCGA.A2.A0EQ.01A	BRCA	0.544869256
TCGA.A2.A0ER.01A	BRCA	0.171477578
TCGA.A2.A0ES.01A	BRCA	0.329108314
TCGA.A2.A0ET.01A	BRCA	0.244928977
TCGA.A2.A0EU.01A	BRCA	0.203036035
TCGA.A2.A0EV.01A	BRCA	0.277566903
TCGA.A2.A0EW.01A	BRCA	0.346940699
TCGA.A2.A0EX.01A	BRCA	0.244026402
TCGA.A2.A0EY.01A	BRCA	0.289151148
TCGA.A2.A0ST.01A	BRCA	0.580953044
TCGA.A2.A0SU.01A	BRCA	0.232817224
TCGA.A2.A0SV.01A	BRCA	0.256791264
TCGA.A2.A0SW.01A	BRCA	0.42677815
TCGA.A2.A0SX.01A	BRCA	0.48598972
TCGA.A2.A0SY.01A	BRCA	0.371111218
TCGA.A2.A0T0.01A	BRCA	0.310425417
TCGA.A2.A0T1.01A	BRCA	0.52460248
TCGA.A2.A0T2.01A	BRCA	0.273476249
TCGA.A2.A0T3.01A	BRCA	0.155128718
TCGA.A2.A0T4.01A	BRCA	0.375135572
TCGA.A2.A0T5.01A	BRCA	0.151930492
TCGA.A2.A0T6.01A	BRCA	0.397118156
TCGA.A2.A0T7.01A	BRCA	0.251785793
TCGA.A2.A0YC.01A	BRCA	0.214723384
TCGA.A2.A0YD.01A	BRCA	0.330645814
TCGA.A2.A0YE.01A	BRCA	0.199067885
TCGA.A2.A0YF.01A	BRCA	0.205421159
TCGA.A2.A0YG.01A	BRCA	0.163407496
TCGA.A2.A0YH.01A	BRCA	0.411471538
TCGA.A2.A0YI.01A	BRCA	0.34788173
TCGA.A2.A0YJ.01A	BRCA	0.140017205
TCGA.A2.A0YK.01A	BRCA	0.498590498
TCGA.A2.A0YL.01A	BRCA	0.318345657
TCGA.A2.A0YM.01A	BRCA	0.436731548
TCGA.A2.A0YT.01A	BRCA	0.216912096
TCGA.A2.A1FV.01A	BRCA	0.082093501
TCGA.A2.A1FW.01A	BRCA	0.172991497
TCGA.A2.A1FX.01A	BRCA	0.202464887
TCGA.A2.A1FZ.01A	BRCA	0.229267306
TCGA.A2.A1G0.01A	BRCA	0.287692517
TCGA.A2.A1G1.01A	BRCA	0.547503868
TCGA.A2.A1G4.01A	BRCA	0.148322661
TCGA.A2.A1G6.01A	BRCA	0.183775293
TCGA.A2.A259.01A	BRCA	0.306440788
TCGA.A2.A25A.01A	BRCA	0.374864214
TCGA.A2.A25B.01A	BRCA	0.302821582
TCGA.A2.A25C.01A	BRCA	0.228123514
TCGA.A2.A25D.01A	BRCA	0.452662707
TCGA.A2.A25E.01A	BRCA	0.298559605
TCGA.A2.A25F.01A	BRCA	0.577880081
TCGA.A2.A3KC.01A	BRCA	0.166322596
TCGA.A2.A3KD.01A	BRCA	0.216167896
TCGA.A2.A3XS.01A	BRCA	0.328026846
TCGA.A2.A3XT.01A	BRCA	0.405785707
TCGA.A2.A3XU.01A	BRCA	-0.007923858
TCGA.A2.A3XV.01A	BRCA	0.190011482
TCGA.A2.A3XW.01A	BRCA	0.280993073
TCGA.A2.A3XX.01A	BRCA	0.342524463
TCGA.A2.A3XY.01A	BRCA	0.486959779
TCGA.A2.A3XZ.01A	BRCA	0.465664299
TCGA.A2.A3Y0.01A	BRCA	0.451083719
TCGA.A2.A4RW.01A	BRCA	0.199725883
TCGA.A2.A4RX.01A	BRCA	0.323029117
TCGA.A2.A4RY.01A	BRCA	0.259015492
TCGA.A2.A4S0.01A	BRCA	-0.022764995
TCGA.A2.A4S1.01A	BRCA	0.222188173
TCGA.A2.A4S2.01A	BRCA	0.359829581
TCGA.A2.A4S3.01A	BRCA	0.34279071
TCGA.A7.A0CD.01A	BRCA	0.013855708
TCGA.A7.A0CE.01A	BRCA	0.296895521
TCGA.A7.A0CG.01A	BRCA	0.398853572
TCGA.A7.A0CH.01A	BRCA	0.11875397
TCGA.A7.A0CJ.01A	BRCA	0.283885337
TCGA.A7.A0D9.01A	BRCA	-0.006768233
TCGA.A7.A0DA.01A	BRCA	0.125486334
TCGA.A7.A0DB.01A	BRCA	0.060762022
TCGA.A7.A0DB.01A	BRCA	-0.049870114
TCGA.A7.A0DB.01C	BRCA	-0.095648467
TCGA.A7.A0DC.01A	BRCA	-0.224103246
TCGA.A7.A0DC.01B	BRCA	-0.173740447
TCGA.A7.A13D.01A	BRCA	0.091820485
TCGA.A7.A13D.01A	BRCA	0.012528082
TCGA.A7.A13D.01B	BRCA	-0.091702094
TCGA.A7.A13E.01A	BRCA	0.070564374
TCGA.A7.A13E.01A	BRCA	0.000705232
TCGA.A7.A13E.01B	BRCA	0.395197783
TCGA.A7.A13F.01A	BRCA	-0.003296821
TCGA.A7.A13G.01A	BRCA	-0.10103045
TCGA.A7.A13G.01B	BRCA	-0.045164221
TCGA.A7.A13H.01A	BRCA	0.365837255
TCGA.A7.A26E.01A	BRCA	0.066619232
TCGA.A7.A26E.01A	BRCA	0.047832281
TCGA.A7.A26E.01B	BRCA	-0.017888679
TCGA.A7.A26F.01A	BRCA	0.312220026
TCGA.A7.A26F.01B	BRCA	0.284964675
TCGA.A7.A26G.01A	BRCA	0.328686975
TCGA.A7.A26H.01A	BRCA	0.294698834
TCGA.A7.A26I.01A	BRCA	0.050310627
TCGA.A7.A26I.01B	BRCA	0.021001576
TCGA.A7.A26J.01A	BRCA	0.168466201
TCGA.A7.A26J.01A	BRCA	0.107655976
TCGA.A7.A26J.01B	BRCA	0.207200408
TCGA.A7.A2KD.01A	BRCA	0.325031276
TCGA.A7.A3IY.01A	BRCA	0.304440175
TCGA.A7.A3IZ.01A	BRCA	-0.055353388
TCGA.A7.A3J0.01A	BRCA	0.319524797
TCGA.A7.A3J1.01A	BRCA	0.361995182
TCGA.A7.A3RF.01A	BRCA	0.036708587
TCGA.A7.A425.01A	BRCA	0.151755423
TCGA.A7.A426.01A	BRCA	0.181980419
TCGA.A7.A4SA.01A	BRCA	0.372056309
TCGA.A7.A4SB.01A	BRCA	0.018076009
TCGA.A7.A4SC.01A	BRCA	0.182894803
TCGA.A7.A4SD.01A	BRCA	0.379239085
TCGA.A7.A4SE.01A	BRCA	0.277062472
TCGA.A7.A4SF.01A	BRCA	0.278001365
TCGA.A7.A56D.01A	BRCA	0.312987238
TCGA.A7.A5ZV.01A	BRCA	0.047895167
TCGA.A7.A5ZW.01A	BRCA	0.237129468
TCGA.A7.A5ZX.01A	BRCA	0.047578561
TCGA.A7.A6VV.01A	BRCA	0.373423805
TCGA.A7.A6VW.01A	BRCA	0.311858529
TCGA.A7.A6VX.01A	BRCA	0.170074819
TCGA.A7.A6VY.01A	BRCA	0.492438053
TCGA.A8.A06N.01A	BRCA	0.082473169
TCGA.A8.A06O.01A	BRCA	0.244567165
TCGA.A8.A06P.01A	BRCA	0.081193131
TCGA.A8.A06Q.01A	BRCA	0.084989982
TCGA.A8.A06R.01A	BRCA	0.349234216
TCGA.A8.A06T.01A	BRCA	0.327892999
TCGA.A8.A06U.01A	BRCA	0.368038826
TCGA.A8.A06X.01A	BRCA	0.400681998
TCGA.A8.A06Y.01A	BRCA	-0.006067983
TCGA.A8.A06Z.01A	BRCA	-0.06071867
TCGA.A8.A075.01A	BRCA	0.416632078
TCGA.A8.A076.01A	BRCA	0.194575176
TCGA.A8.A079.01A	BRCA	0.103043059
TCGA.A8.A07B.01A	BRCA	0.116604334
TCGA.A8.A07C.01A	BRCA	0.37085856
TCGA.A8.A07E.01A	BRCA	0.307104274
TCGA.A8.A07F.01A	BRCA	0.177095081
TCGA.A8.A07G.01A	BRCA	0.226314825
TCGA.A8.A07I.01A	BRCA	0.391803994
TCGA.A8.A07J.01A	BRCA	0.182001477
TCGA.A8.A07L.01A	BRCA	0.115250315
TCGA.A8.A07O.01A	BRCA	0.331265935
TCGA.A8.A07P.01A	BRCA	0.094162075
TCGA.A8.A07R.01A	BRCA	0.193967321
TCGA.A8.A07S.01A	BRCA	0.087056122
TCGA.A8.A07U.01A	BRCA	0.563419295
TCGA.A8.A07W.01A	BRCA	0.165789573
TCGA.A8.A07Z.01A	BRCA	0.170881906
TCGA.A8.A081.01A	BRCA	0.400654961
TCGA.A8.A082.01A	BRCA	-0.038814131
TCGA.A8.A083.01A	BRCA	0.146206554
TCGA.A8.A084.01A	BRCA	0.153161064
TCGA.A8.A085.01A	BRCA	-0.157060514
TCGA.A8.A086.01A	BRCA	0.044775714
TCGA.A8.A08A.01A	BRCA	0.184046865
TCGA.A8.A08B.01A	BRCA	0.369690673
TCGA.A8.A08C.01A	BRCA	0.027292907
TCGA.A8.A08F.01A	BRCA	0.477765352
TCGA.A8.A08G.01A	BRCA	0.233087114
TCGA.A8.A08H.01A	BRCA	0.325818495
TCGA.A8.A08I.01A	BRCA	0.491244917
TCGA.A8.A08J.01A	BRCA	0.186730712
TCGA.A8.A08L.01A	BRCA	0.380589292
TCGA.A8.A08O.01A	BRCA	0.047460367
TCGA.A8.A08P.01A	BRCA	0.534884225
TCGA.A8.A08R.01A	BRCA	0.519788428
TCGA.A8.A08S.01A	BRCA	0.244200811
TCGA.A8.A08T.01A	BRCA	0.042037037
TCGA.A8.A08X.01A	BRCA	0.449401651
TCGA.A8.A08Z.01A	BRCA	0.202112137
TCGA.A8.A090.01A	BRCA	0.316110294
TCGA.A8.A091.01A	BRCA	0.074962379
TCGA.A8.A092.01A	BRCA	0.185420765
TCGA.A8.A093.01A	BRCA	-0.057178846
TCGA.A8.A094.01A	BRCA	0.497076201
TCGA.A8.A095.01A	BRCA	0.134496429
TCGA.A8.A096.01A	BRCA	0.338846914
TCGA.A8.A097.01A	BRCA	0.256375222
TCGA.A8.A099.01A	BRCA	0.070389991
TCGA.A8.A09A.01A	BRCA	0.340785529
TCGA.A8.A09B.01A	BRCA	0.083875535
TCGA.A8.A09C.01A	BRCA	0.068200759
TCGA.A8.A09D.01A	BRCA	0.243609075
TCGA.A8.A09E.01A	BRCA	0.147288042
TCGA.A8.A09G.01A	BRCA	0.387573848
TCGA.A8.A09I.01A	BRCA	0.467638041
TCGA.A8.A09K.01A	BRCA	0.349692057
TCGA.A8.A09M.01A	BRCA	0.34640912
TCGA.A8.A09N.01A	BRCA	0.220521318
TCGA.A8.A09Q.01A	BRCA	0.347421186
TCGA.A8.A09R.01A	BRCA	0.358541596
TCGA.A8.A09T.01A	BRCA	0.093015037
TCGA.A8.A09V.01A	BRCA	-0.07736507
TCGA.A8.A09W.01A	BRCA	0.222685824
TCGA.A8.A09X.01A	BRCA	0.430618402
TCGA.A8.A09Z.01A	BRCA	0.309483437
TCGA.A8.A0A1.01A	BRCA	0.384264493
TCGA.A8.A0A2.01A	BRCA	0.207859104
TCGA.A8.A0A4.01A	BRCA	0.137038883
TCGA.A8.A0A6.01A	BRCA	0.499521951
TCGA.A8.A0A7.01A	BRCA	0.525165271
TCGA.A8.A0A9.01A	BRCA	0.276732054
TCGA.A8.A0AB.01A	BRCA	-0.120988008
TCGA.A8.A0AD.01A	BRCA	0.012024575
TCGA.AC.A23C.01A	BRCA	0.285115582
TCGA.AC.A23E.01A	BRCA	0.100667802
TCGA.AC.A23G.01A	BRCA	0.291181847
TCGA.AC.A23H.01A	BRCA	0.090422283
TCGA.AC.A2B8.01A	BRCA	0.286581752
TCGA.AC.A2BK.01A	BRCA	0.023081623
TCGA.AC.A2BM.01A	BRCA	0.236502961
TCGA.AC.A2FB.01A	BRCA	0.483678332
TCGA.AC.A2FE.01A	BRCA	0.465461676
TCGA.AC.A2FF.01A	BRCA	0.422241823
TCGA.AC.A2FG.01A	BRCA	0.101904265
TCGA.AC.A2FK.01A	BRCA	0.260209195
TCGA.AC.A2FM.01A	BRCA	0.139844031
TCGA.AC.A2FO.01A	BRCA	0.393525713
TCGA.AC.A2QH.01A	BRCA	-0.070394762
TCGA.AC.A2QH.01B	BRCA	-0.179127632
TCGA.AC.A2QI.01A	BRCA	0.290347304
TCGA.AC.A2QJ.01A	BRCA	0.322542221
TCGA.AC.A3BB.01A	BRCA	0.442373227
TCGA.AC.A3EH.01A	BRCA	0.111779336
TCGA.AC.A3HN.01A	BRCA	0.335821998
TCGA.AC.A3OD.01A	BRCA	0.350151431
TCGA.AC.A3OD.01B	BRCA	0.412214271
TCGA.AC.A3QP.01A	BRCA	0.280244745
TCGA.AC.A3QQ.01A	BRCA	0.084322537
TCGA.AC.A3QQ.01B	BRCA	0.242499607
TCGA.AC.A3TM.01A	BRCA	0.253286081
TCGA.AC.A3TN.01A	BRCA	0.125720508
TCGA.AC.A3W5.01A	BRCA	0.464152892
TCGA.AC.A3W6.01A	BRCA	0.368118654
TCGA.AC.A3W7.01A	BRCA	0.148785586
TCGA.AC.A3YI.01A	BRCA	0.30411462
TCGA.AC.A3YJ.01A	BRCA	0.133117803
TCGA.AC.A4ZE.01A	BRCA	0.096924477
TCGA.AC.A5EH.01A	BRCA	0.308054959
TCGA.AC.A5XS.01A	BRCA	0.464024944
TCGA.AC.A5XU.01A	BRCA	0.130385594
TCGA.AC.A62V.01A	BRCA	0.025591402
TCGA.AC.A62X.01A	BRCA	0.142352325
TCGA.AC.A62Y.01A	BRCA	0.274588708
TCGA.AC.A6IV.01A	BRCA	0.344755313
TCGA.AC.A6IW.01A	BRCA	0.467528354
TCGA.AC.A6IX.01A	BRCA	0.256472767
TCGA.AC.A6NO.01A	BRCA	0.137846857
TCGA.AC.A7VB.01A	BRCA	0.030067525
TCGA.AC.A7VC.01A	BRCA	0.082973545
TCGA.AC.A8OP.01A	BRCA	0.306505565
TCGA.AC.A8OQ.01A	BRCA	0.457572739
TCGA.AC.A8OR.01A	BRCA	-0.01387554
TCGA.AC.A8OS.01A	BRCA	0.308269415
TCGA.AN.A03X.01A	BRCA	0.12908907
TCGA.AN.A03Y.01A	BRCA	0.251625185
TCGA.AN.A041.01A	BRCA	0.132118478
TCGA.AN.A046.01A	BRCA	0.445709585
TCGA.AN.A049.01A	BRCA	0.270958802
TCGA.AN.A04A.01A	BRCA	0.173983616
TCGA.AN.A04C.01A	BRCA	0.348901672
TCGA.AN.A04D.01A	BRCA	0.02964063
TCGA.AN.A0AJ.01A	BRCA	0.460592108
TCGA.AN.A0AK.01A	BRCA	0.305356134
TCGA.AN.A0AL.01A	BRCA	0.378426336
TCGA.AN.A0AM.01A	BRCA	0.35646211
TCGA.AN.A0AR.01A	BRCA	0.080433838
TCGA.AN.A0AS.01A	BRCA	0.118347427
TCGA.AN.A0AT.01A	BRCA	0.376069758
TCGA.AN.A0FD.01A	BRCA	0.329607265
TCGA.AN.A0FF.01A	BRCA	0.286872232
TCGA.AN.A0FJ.01A	BRCA	0.199522886
TCGA.AN.A0FK.01A	BRCA	0.11226435
TCGA.AN.A0FL.01A	BRCA	0.062860213
TCGA.AN.A0FN.01A	BRCA	0.506734199
TCGA.AN.A0FS.01A	BRCA	0.173349933
TCGA.AN.A0FT.01A	BRCA	0.280279933
TCGA.AN.A0FV.01A	BRCA	0.052037072
TCGA.AN.A0FW.01A	BRCA	0.184254959
TCGA.AN.A0FX.01A	BRCA	0.192149405
TCGA.AN.A0FY.01A	BRCA	0.15592085
TCGA.AN.A0FZ.01A	BRCA	-0.035441586
TCGA.AN.A0G0.01A	BRCA	0.252826712
TCGA.AN.A0XL.01A	BRCA	0.223522205
TCGA.AN.A0XN.01A	BRCA	0.263089246
TCGA.AN.A0XO.01A	BRCA	-0.021986055
TCGA.AN.A0XP.01A	BRCA	0.101071961
TCGA.AN.A0XR.01A	BRCA	0.066793721
TCGA.AN.A0XS.01A	BRCA	0.328825887
TCGA.AN.A0XT.01A	BRCA	0.187263254
TCGA.AN.A0XU.01A	BRCA	0.419276733
TCGA.AN.A0XV.01A	BRCA	0.365230374
TCGA.AN.A0XW.01A	BRCA	0.459817692
TCGA.AO.A03L.01A	BRCA	0.299837386
TCGA.AO.A03M.01B	BRCA	0.471732035
TCGA.AO.A03N.01B	BRCA	0.073445677
TCGA.AO.A03O.01A	BRCA	0.416044647
TCGA.AO.A03P.01A	BRCA	0.209272666
TCGA.AO.A03R.01A	BRCA	0.444174448
TCGA.AO.A03T.01A	BRCA	0.379483399
TCGA.AO.A03U.01B	BRCA	0.198712409
TCGA.AO.A03V.01A	BRCA	0.186678666
TCGA.AO.A0J2.01A	BRCA	0.461359667
TCGA.AO.A0J3.01A	BRCA	0.087502453
TCGA.AO.A0J4.01A	BRCA	0.500290434
TCGA.AO.A0J5.01A	BRCA	0.110288235
TCGA.AO.A0J6.01A	BRCA	0.350584884
TCGA.AO.A0J7.01A	BRCA	0.039899963
TCGA.AO.A0J8.01A	BRCA	0.288205863
TCGA.AO.A0J9.01A	BRCA	0.37521998
TCGA.AO.A0JA.01A	BRCA	0.178545467
TCGA.AO.A0JB.01A	BRCA	0.308954477
TCGA.AO.A0JC.01A	BRCA	0.56275536
TCGA.AO.A0JD.01A	BRCA	0.360623502
TCGA.AO.A0JE.01A	BRCA	0.491536884
TCGA.AO.A0JF.01A	BRCA	0.26003895
TCGA.AO.A0JG.01A	BRCA	0.430918557
TCGA.AO.A0JI.01A	BRCA	0.145196531
TCGA.AO.A0JJ.01A	BRCA	0.41142269
TCGA.AO.A0JL.01A	BRCA	0.22635996
TCGA.AO.A0JM.01A	BRCA	0.356187601
TCGA.AO.A124.01A	BRCA	0.255691598
TCGA.AO.A125.01A	BRCA	-0.028127483
TCGA.AO.A126.01A	BRCA	0.252194605
TCGA.AO.A128.01A	BRCA	0.563656959
TCGA.AO.A129.01A	BRCA	0.533604816
TCGA.AO.A12A.01A	BRCA	0.231911566
TCGA.AO.A12B.01A	BRCA	0.078294493
TCGA.AO.A12C.01A	BRCA	0.025959427
TCGA.AO.A12D.01A	BRCA	0.453752162
TCGA.AO.A12E.01A	BRCA	0.153785682
TCGA.AO.A12F.01A	BRCA	0.024807645
TCGA.AO.A12G.01A	BRCA	0.237788903
TCGA.AO.A12H.01A	BRCA	0.018771199
TCGA.AO.A1KO.01A	BRCA	0.12164155
TCGA.AO.A1KP.01A	BRCA	0.048041697
TCGA.AO.A1KQ.01A	BRCA	0.469049672
TCGA.AO.A1KR.01A	BRCA	0.34803263
TCGA.AO.A1KS.01A	BRCA	0.236598811
TCGA.AO.A1KT.01A	BRCA	0.177161135
TCGA.AQ.A04H.01B	BRCA	0.156739574
TCGA.AQ.A04J.01A	BRCA	0.384052767
TCGA.AQ.A04L.01B	BRCA	0.170759425
TCGA.AQ.A0Y5.01A	BRCA	0.118043537
TCGA.AQ.A1H2.01A	BRCA	0.12526238
TCGA.AQ.A1H3.01A	BRCA	0.32212267
TCGA.AQ.A54N.01A	BRCA	0.107110648
TCGA.AQ.A54O.01A	BRCA	0.280129286
TCGA.AQ.A7U7.01A	BRCA	0.508122293
TCGA.AR.A0TP.01A	BRCA	-0.095608122
TCGA.AR.A0TQ.01A	BRCA	0.416938138
TCGA.AR.A0TR.01A	BRCA	0.161361589
TCGA.AR.A0TS.01A	BRCA	0.467588976
TCGA.AR.A0TT.01A	BRCA	0.505914215
TCGA.AR.A0TU.01A	BRCA	0.489100988
TCGA.AR.A0TV.01A	BRCA	0.44971672
TCGA.AR.A0TW.01A	BRCA	0.37628294
TCGA.AR.A0TX.01A	BRCA	0.472765562
TCGA.AR.A0TY.01A	BRCA	0.095911549
TCGA.AR.A0TZ.01A	BRCA	0.101123728
TCGA.AR.A0U0.01A	BRCA	0.518825649
TCGA.AR.A0U2.01A	BRCA	0.254640103
TCGA.AR.A0U3.01A	BRCA	0.187407582
TCGA.AR.A0U4.01A	BRCA	0.435264628
TCGA.AR.A1AH.01A	BRCA	0.034859341
TCGA.AR.A1AI.01A	BRCA	0.436525614
TCGA.AR.A1AJ.01A	BRCA	0.606212512
TCGA.AR.A1AK.01A	BRCA	0.462941255
TCGA.AR.A1AL.01A	BRCA	0.189034984
TCGA.AR.A1AM.01A	BRCA	0.226358409
TCGA.AR.A1AN.01A	BRCA	0.211497285
TCGA.AR.A1AO.01A	BRCA	0.54428023
TCGA.AR.A1AP.01A	BRCA	0.276883039
TCGA.AR.A1AQ.01A	BRCA	0.482844523
TCGA.AR.A1AR.01A	BRCA	0.447145484
TCGA.AR.A1AS.01A	BRCA	-0.05997484
TCGA.AR.A1AT.01A	BRCA	0.444004688
TCGA.AR.A1AU.01A	BRCA	0.15963422
TCGA.AR.A1AV.01A	BRCA	-0.024019439
TCGA.AR.A1AW.01A	BRCA	0.546391785
TCGA.AR.A1AX.01A	BRCA	0.432631262
TCGA.AR.A1AY.01A	BRCA	0.227510505
TCGA.AR.A24H.01A	BRCA	0.266353911
TCGA.AR.A24K.01A	BRCA	-0.011087604
TCGA.AR.A24L.01A	BRCA	0.103894362
TCGA.AR.A24M.01A	BRCA	-0.007644762
TCGA.AR.A24N.01A	BRCA	0.162154508
TCGA.AR.A24O.01A	BRCA	0.36040249
TCGA.AR.A24P.01A	BRCA	0.148392993
TCGA.AR.A24Q.01A	BRCA	0.320124803
TCGA.AR.A24R.01A	BRCA	0.347459699
TCGA.AR.A24S.01A	BRCA	0.416668764
TCGA.AR.A24T.01A	BRCA	0.170547379
TCGA.AR.A24U.01A	BRCA	0.464244186
TCGA.AR.A24V.01A	BRCA	0.158527487
TCGA.AR.A24W.01A	BRCA	0.104542446
TCGA.AR.A24X.01A	BRCA	0.320400287
TCGA.AR.A24Z.01A	BRCA	0.106281359
TCGA.AR.A250.01A	BRCA	0.293274575
TCGA.AR.A251.01A	BRCA	0.301184211
TCGA.AR.A252.01A	BRCA	0.544283322
TCGA.AR.A254.01A	BRCA	0.488448151
TCGA.AR.A255.01A	BRCA	0.358053196
TCGA.AR.A256.01A	BRCA	0.175441777
TCGA.AR.A2LE.01A	BRCA	0.134449741
TCGA.AR.A2LH.01A	BRCA	0.423542663
TCGA.AR.A2LJ.01A	BRCA	0.385997708
TCGA.AR.A2LK.01A	BRCA	0.104563477
TCGA.AR.A2LL.01A	BRCA	0.153762674
TCGA.AR.A2LM.01A	BRCA	0.192763543
TCGA.AR.A2LN.01A	BRCA	0.279713442
TCGA.AR.A2LO.01A	BRCA	0.405458429
TCGA.AR.A2LQ.01A	BRCA	0.179720068
TCGA.AR.A2LR.01A	BRCA	0.192976641
TCGA.AR.A5QM.01A	BRCA	0.3336688
TCGA.AR.A5QN.01A	BRCA	0.268664065
TCGA.AR.A5QP.01A	BRCA	0.259980555
TCGA.AR.A5QQ.01A	BRCA	0.512811338
TCGA.B6.A0I1.01A	BRCA	0.013440116
TCGA.B6.A0I2.01A	BRCA	0.542449242
TCGA.B6.A0I5.01A	BRCA	0.278912861
TCGA.B6.A0I6.01A	BRCA	0.1209785
TCGA.B6.A0I8.01A	BRCA	-0.039107616
TCGA.B6.A0I9.01A	BRCA	0.335876409
TCGA.B6.A0IA.01A	BRCA	0.048214791
TCGA.B6.A0IB.01A	BRCA	0.003054686
TCGA.B6.A0IC.01A	BRCA	-0.060059787
TCGA.B6.A0IE.01A	BRCA	0.128454338
TCGA.B6.A0IG.01A	BRCA	0.271713815
TCGA.B6.A0IH.01A	BRCA	0.353472048
TCGA.B6.A0IJ.01A	BRCA	0.48862671
TCGA.B6.A0IK.01A	BRCA	0.286159683
TCGA.B6.A0IM.01A	BRCA	0.086425691
TCGA.B6.A0IN.01A	BRCA	0.445923745
TCGA.B6.A0IO.01A	BRCA	0.236211281
TCGA.B6.A0IP.01A	BRCA	0.251862265
TCGA.B6.A0IQ.01A	BRCA	0.314061821
TCGA.B6.A0RE.01A	BRCA	0.151471183
TCGA.B6.A0RG.01A	BRCA	0.16044083
TCGA.B6.A0RH.01A	BRCA	0.28086201
TCGA.B6.A0RI.01A	BRCA	0.049035328
TCGA.B6.A0RL.01A	BRCA	-0.042204047
TCGA.B6.A0RM.01A	BRCA	0.074398143
TCGA.B6.A0RN.01A	BRCA	0.078401165
TCGA.B6.A0RO.01A	BRCA	0.08257223
TCGA.B6.A0RP.01A	BRCA	0.201831369
TCGA.B6.A0RQ.01A	BRCA	-0.008705912
TCGA.B6.A0RS.01A	BRCA	0.521114883
TCGA.B6.A0RT.01A	BRCA	0.552156793
TCGA.B6.A0RU.01A	BRCA	0.219066767
TCGA.B6.A0RV.01A	BRCA	0.272315278
TCGA.B6.A0WS.01A	BRCA	0.402469564
TCGA.B6.A0WT.01A	BRCA	0.104142031
TCGA.B6.A0WV.01A	BRCA	-0.027129442
TCGA.B6.A0WW.01A	BRCA	0.240148513
TCGA.B6.A0WX.01A	BRCA	0.359943748
TCGA.B6.A0WY.01A	BRCA	0.30450988
TCGA.B6.A0WZ.01A	BRCA	-0.009191986
TCGA.B6.A0X0.01A	BRCA	0.138321861
TCGA.B6.A0X1.01A	BRCA	0.403263897
TCGA.B6.A0X4.01A	BRCA	-0.082280089
TCGA.B6.A0X5.01A	BRCA	0.012170643
TCGA.B6.A0X7.01A	BRCA	0.116040289
TCGA.B6.A1KC.01B	BRCA	0.034201507
TCGA.B6.A1KF.01A	BRCA	-0.128006407
TCGA.B6.A1KI.01A	BRCA	-0.01280271
TCGA.B6.A1KN.01A	BRCA	0.318775742
TCGA.B6.A2IU.01A	BRCA	0.044666379
TCGA.B6.A3ZX.01A	BRCA	0.411732927
TCGA.B6.A400.01A	BRCA	0.391783733
TCGA.B6.A401.01A	BRCA	0.255944566
TCGA.B6.A402.01A	BRCA	0.121535748
TCGA.B6.A408.01A	BRCA	0.330439448
TCGA.B6.A409.01A	BRCA	0.346282388
TCGA.B6.A40B.01A	BRCA	0.131630904
TCGA.B6.A40C.01A	BRCA	0.145933408
TCGA.BH.A0AU.01A	BRCA	0.293965947
TCGA.BH.A0AV.01A	BRCA	0.118100376
TCGA.BH.A0AW.01A	BRCA	0.503004304
TCGA.BH.A0AY.01A	BRCA	0.350503141
TCGA.BH.A0AZ.01A	BRCA	0.214812028
TCGA.BH.A0B0.01A	BRCA	0.394143271
TCGA.BH.A0B1.01A	BRCA	0.280732124
TCGA.BH.A0B2.01A	BRCA	0.402124618
TCGA.BH.A0B3.01A	BRCA	0.494155974
TCGA.BH.A0B4.01A	BRCA	0.32428591
TCGA.BH.A0B5.01A	BRCA	0.326584585
TCGA.BH.A0B6.01A	BRCA	0.504771737
TCGA.BH.A0B7.01A	BRCA	0.462551899
TCGA.BH.A0B8.01A	BRCA	0.180840271
TCGA.BH.A0B9.01A	BRCA	0.472763357
TCGA.BH.A0BA.01A	BRCA	0.268804889
TCGA.BH.A0BC.01A	BRCA	0.348937875
TCGA.BH.A0BD.01A	BRCA	0.3816831
TCGA.BH.A0BF.01A	BRCA	0.546853998
TCGA.BH.A0BG.01A	BRCA	0.474089292
TCGA.BH.A0BJ.01A	BRCA	0.229080185
TCGA.BH.A0BL.01A	BRCA	0.492972073
TCGA.BH.A0BM.01A	BRCA	0.198852198
TCGA.BH.A0BO.01A	BRCA	0.193258763
TCGA.BH.A0BP.01A	BRCA	0.190350438
TCGA.BH.A0BQ.01A	BRCA	0.342501208
TCGA.BH.A0BR.01A	BRCA	0.3472654
TCGA.BH.A0BS.01A	BRCA	0.083565973
TCGA.BH.A0BT.01A	BRCA	0.369595125
TCGA.BH.A0BV.01A	BRCA	0.257281914
TCGA.BH.A0BW.01A	BRCA	0.491651383
TCGA.BH.A0BZ.01A	BRCA	0.456713722
TCGA.BH.A0C0.01A	BRCA	0.560707745
TCGA.BH.A0C1.01B	BRCA	0.314976887
TCGA.BH.A0C3.01A	BRCA	0.362754743
TCGA.BH.A0C7.01B	BRCA	0.170647348
TCGA.BH.A0DD.01A	BRCA	0.221300844
TCGA.BH.A0DE.01A	BRCA	0.339114792
TCGA.BH.A0DG.01A	BRCA	0.355660393
TCGA.BH.A0DH.01A	BRCA	0.152953168
TCGA.BH.A0DI.01A	BRCA	0.378534048
TCGA.BH.A0DK.01A	BRCA	0.480938832
TCGA.BH.A0DL.01A	BRCA	0.516960654
TCGA.BH.A0DO.01B	BRCA	0.116947559
TCGA.BH.A0DP.01A	BRCA	0.263875259
TCGA.BH.A0DQ.01A	BRCA	0.211372286
TCGA.BH.A0DS.01A	BRCA	0.328982011
TCGA.BH.A0DT.01A	BRCA	0.333820377
TCGA.BH.A0DV.01A	BRCA	0.278845195
TCGA.BH.A0DX.01A	BRCA	0.318524049
TCGA.BH.A0DZ.01A	BRCA	0.385197101
TCGA.BH.A0E0.01A	BRCA	0.177974273
TCGA.BH.A0E1.01A	BRCA	0.01170004
TCGA.BH.A0E2.01A	BRCA	0.315985489
TCGA.BH.A0E6.01A	BRCA	0.390608199
TCGA.BH.A0E7.01A	BRCA	-0.090629897
TCGA.BH.A0E9.01B	BRCA	0.19685333
TCGA.BH.A0EA.01A	BRCA	0.206536784
TCGA.BH.A0EB.01A	BRCA	0.275962834
TCGA.BH.A0EE.01A	BRCA	0.307952677
TCGA.BH.A0EI.01A	BRCA	-0.080943794
TCGA.BH.A0GY.01A	BRCA	0.371486912
TCGA.BH.A0GZ.01A	BRCA	0.111204488
TCGA.BH.A0H0.01A	BRCA	0.157724896
TCGA.BH.A0H3.01A	BRCA	0.299618522
TCGA.BH.A0H5.01A	BRCA	0.544797874
TCGA.BH.A0H6.01A	BRCA	0.016806498
TCGA.BH.A0H7.01A	BRCA	0.179656243
TCGA.BH.A0H9.01A	BRCA	0.106329155
TCGA.BH.A0HA.01A	BRCA	0.391401319
TCGA.BH.A0HB.01A	BRCA	0.427093417
TCGA.BH.A0HF.01A	BRCA	0.331635512
TCGA.BH.A0HI.01A	BRCA	0.214008896
TCGA.BH.A0HK.01A	BRCA	0.260175541
TCGA.BH.A0HL.01A	BRCA	-0.127669134
TCGA.BH.A0HN.01A	BRCA	-0.002212177
TCGA.BH.A0HO.01A	BRCA	0.272771338
TCGA.BH.A0HP.01A	BRCA	0.221233299
TCGA.BH.A0HQ.01A	BRCA	0.110717663
TCGA.BH.A0HU.01A	BRCA	0.156896649
TCGA.BH.A0HW.01A	BRCA	-0.021169765
TCGA.BH.A0HX.01A	BRCA	0.225892237
TCGA.BH.A0HY.01A	BRCA	0.1341197
TCGA.BH.A0RX.01A	BRCA	0.597013228
TCGA.BH.A0W3.01A	BRCA	0.055736203
TCGA.BH.A0W4.01A	BRCA	0.064355007
TCGA.BH.A0W5.01A	BRCA	0.398674372
TCGA.BH.A0W7.01A	BRCA	0.462307516
TCGA.BH.A0WA.01A	BRCA	0.415091262
TCGA.BH.A18F.01A	BRCA	0.318417122
TCGA.BH.A18G.01A	BRCA	0.121364231
TCGA.BH.A18H.01A	BRCA	0.467941567
TCGA.BH.A18I.01A	BRCA	0.372886274
TCGA.BH.A18J.01A	BRCA	0.096671204
TCGA.BH.A18K.01A	BRCA	0.217348275
TCGA.BH.A18L.01A	BRCA	0.163826698
TCGA.BH.A18M.01A	BRCA	0.20634056
TCGA.BH.A18N.01A	BRCA	0.016749951
TCGA.BH.A18P.01A	BRCA	0.323241063
TCGA.BH.A18Q.01A	BRCA	0.373682612
TCGA.BH.A18R.01A	BRCA	0.299051722
TCGA.BH.A18S.01A	BRCA	0.089942727
TCGA.BH.A18T.01A	BRCA	0.281424536
TCGA.BH.A18U.01A	BRCA	0.415119038
TCGA.BH.A18V.01A	BRCA	0.441877595
TCGA.BH.A1EN.01A	BRCA	0.02134673
TCGA.BH.A1EO.01A	BRCA	0.308654556
TCGA.BH.A1ES.01A	BRCA	-0.099418742
TCGA.BH.A1ET.01A	BRCA	0.201262025
TCGA.BH.A1EU.01A	BRCA	0.471716173
TCGA.BH.A1EV.01A	BRCA	-0.029563829
TCGA.BH.A1EW.01A	BRCA	0.291282465
TCGA.BH.A1EX.01A	BRCA	0.309077692
TCGA.BH.A1EY.01A	BRCA	0.366902175
TCGA.BH.A1F0.01A	BRCA	0.623951926
TCGA.BH.A1F2.01A	BRCA	0.239329221
TCGA.BH.A1F5.01A	BRCA	0.165075017
TCGA.BH.A1F6.01A	BRCA	0.436468267
TCGA.BH.A1F8.01A	BRCA	0.141342327
TCGA.BH.A1FB.01A	BRCA	0.463545839
TCGA.BH.A1FC.01A	BRCA	0.469668647
TCGA.BH.A1FD.01A	BRCA	0.242706438
TCGA.BH.A1FE.01A	BRCA	0.465078251
TCGA.BH.A1FG.01A	BRCA	0.207255841
TCGA.BH.A1FH.01A	BRCA	0.215331776
TCGA.BH.A1FJ.01A	BRCA	-0.000298616
TCGA.BH.A1FL.01A	BRCA	0.137203503
TCGA.BH.A1FM.01A	BRCA	0.088817837
TCGA.BH.A1FN.01A	BRCA	0.316239047
TCGA.BH.A1FR.01A	BRCA	0.297380199
TCGA.BH.A1FU.01A	BRCA	0.366505865
TCGA.BH.A201.01A	BRCA	0.15229509
TCGA.BH.A202.01A	BRCA	0.390436473
TCGA.BH.A203.01A	BRCA	0.44715912
TCGA.BH.A204.01A	BRCA	-0.045669955
TCGA.BH.A208.01A	BRCA	0.227257574
TCGA.BH.A209.01A	BRCA	0.525108317
TCGA.BH.A28O.01A	BRCA	0.187671647
TCGA.BH.A28Q.01A	BRCA	0.243092941
TCGA.BH.A2L8.01A	BRCA	0.470816254
TCGA.BH.A42T.01A	BRCA	0.259421048
TCGA.BH.A42U.01A	BRCA	0.415493903
TCGA.BH.A42V.01A	BRCA	0.30284451
TCGA.BH.A5IZ.01A	BRCA	0.180873093
TCGA.BH.A5J0.01A	BRCA	0.469453751
TCGA.BH.A6R8.01A	BRCA	0.300249001
TCGA.BH.A6R9.01A	BRCA	0.366611112
TCGA.BH.A8FY.01A	BRCA	0.070534289
TCGA.BH.A8FZ.01A	BRCA	0.45446451
TCGA.BH.A8G0.01A	BRCA	0.36702899
TCGA.BH.AB28.01A	BRCA	0.262855894
TCGA.C8.A12K.01A	BRCA	0.557571833
TCGA.C8.A12L.01A	BRCA	0.297557358
TCGA.C8.A12M.01A	BRCA	0.18206724
TCGA.C8.A12N.01A	BRCA	0.118311522
TCGA.C8.A12O.01A	BRCA	0.313381758
TCGA.C8.A12P.01A	BRCA	0.348562737
TCGA.C8.A12Q.01A	BRCA	0.341180288
TCGA.C8.A12T.01A	BRCA	0.283649831
TCGA.C8.A12U.01A	BRCA	0.408275144
TCGA.C8.A12V.01A	BRCA	0.600005956
TCGA.C8.A12W.01A	BRCA	0.127846917
TCGA.C8.A12X.01A	BRCA	0.137754337
TCGA.C8.A12Y.01A	BRCA	0.287155289
TCGA.C8.A12Z.01A	BRCA	0.094945955
TCGA.C8.A130.01A	BRCA	0.224054911
TCGA.C8.A131.01A	BRCA	0.290899187
TCGA.C8.A132.01A	BRCA	0.405184793
TCGA.C8.A133.01A	BRCA	0.049961463
TCGA.C8.A134.01A	BRCA	0.4488024
TCGA.C8.A135.01A	BRCA	0.26415163
TCGA.C8.A137.01A	BRCA	0.072584808
TCGA.C8.A138.01A	BRCA	0.448399789
TCGA.C8.A1HE.01A	BRCA	0.139446254
TCGA.C8.A1HF.01A	BRCA	0.490692633
TCGA.C8.A1HG.01A	BRCA	0.475808233
TCGA.C8.A1HI.01A	BRCA	0.176615615
TCGA.C8.A1HJ.01A	BRCA	0.376266376
TCGA.C8.A1HK.01A	BRCA	0.289363289
TCGA.C8.A1HL.01A	BRCA	0.127231323
TCGA.C8.A1HM.01A	BRCA	0.547133321
TCGA.C8.A1HN.01A	BRCA	0.130097404
TCGA.C8.A1HO.01A	BRCA	0.255683897
TCGA.C8.A26V.01A	BRCA	0.179782313
TCGA.C8.A26W.01A	BRCA	0.375952697
TCGA.C8.A26X.01A	BRCA	0.557879132
TCGA.C8.A26Y.01A	BRCA	0.266734653
TCGA.C8.A26Z.01A	BRCA	0.11464009
TCGA.C8.A273.01A	BRCA	0.22063605
TCGA.C8.A274.01A	BRCA	0.04205601
TCGA.C8.A275.01A	BRCA	0.507919395
TCGA.C8.A278.01A	BRCA	0.515853143
TCGA.C8.A27A.01A	BRCA	0.147545108
TCGA.C8.A27B.01A	BRCA	0.469712917
TCGA.C8.A3M7.01A	BRCA	0.271692512
TCGA.C8.A3M8.01A	BRCA	0.069612213
TCGA.C8.A8HP.01A	BRCA	0.500030236
TCGA.C8.A8HQ.01A	BRCA	0.418548678
TCGA.C8.A8HR.01A	BRCA	0.490112714
TCGA.D8.A13Y.01A	BRCA	-0.104833516
TCGA.D8.A13Z.01A	BRCA	0.461821291
TCGA.D8.A140.01A	BRCA	0.268950079
TCGA.D8.A141.01A	BRCA	0.462963379
TCGA.D8.A142.01A	BRCA	0.267637389
TCGA.D8.A143.01A	BRCA	0.375547452
TCGA.D8.A145.01A	BRCA	0.238864247
TCGA.D8.A146.01A	BRCA	0.261505846
TCGA.D8.A147.01A	BRCA	0.32995508
TCGA.D8.A1J8.01A	BRCA	0.561520759
TCGA.D8.A1J9.01A	BRCA	0.166010324
TCGA.D8.A1JA.01A	BRCA	0.299391935
TCGA.D8.A1JB.01A	BRCA	0.489899101
TCGA.D8.A1JC.01A	BRCA	0.277487041
TCGA.D8.A1JD.01A	BRCA	0.260320011
TCGA.D8.A1JE.01A	BRCA	0.170901236
TCGA.D8.A1JF.01A	BRCA	0.222806999
TCGA.D8.A1JG.01B	BRCA	0.439026536
TCGA.D8.A1JH.01A	BRCA	0.316934348
TCGA.D8.A1JI.01A	BRCA	0.116908657
TCGA.D8.A1JJ.01A	BRCA	0.19564401
TCGA.D8.A1JK.01A	BRCA	0.514226586
TCGA.D8.A1JL.01A	BRCA	0.456980641
TCGA.D8.A1JM.01A	BRCA	0.291805199
TCGA.D8.A1JN.01A	BRCA	0.188359409
TCGA.D8.A1JP.01A	BRCA	0.258515345
TCGA.D8.A1JS.01A	BRCA	0.09231917
TCGA.D8.A1JT.01A	BRCA	0.32974698
TCGA.D8.A1JU.01A	BRCA	0.293541084
TCGA.D8.A1X5.01A	BRCA	0.191915577
TCGA.D8.A1X6.01A	BRCA	0.183207811
TCGA.D8.A1X7.01A	BRCA	0.119998799
TCGA.D8.A1X8.01A	BRCA	0.299466828
TCGA.D8.A1X9.01A	BRCA	0.315734663
TCGA.D8.A1XA.01A	BRCA	0.129591748
TCGA.D8.A1XB.01A	BRCA	0.035395291
TCGA.D8.A1XC.01A	BRCA	-0.043770386
TCGA.D8.A1XD.01A	BRCA	-0.103915703
TCGA.D8.A1XF.01A	BRCA	0.126101137
TCGA.D8.A1XG.01A	BRCA	-0.087586666
TCGA.D8.A1XJ.01A	BRCA	0.111678633
TCGA.D8.A1XK.01A	BRCA	0.391873507
TCGA.D8.A1XL.01A	BRCA	0.525993808
TCGA.D8.A1XM.01A	BRCA	0.299410768
TCGA.D8.A1XO.01A	BRCA	0.12323746
TCGA.D8.A1XQ.01A	BRCA	0.475118643
TCGA.D8.A1XR.01A	BRCA	-0.006544895
TCGA.D8.A1XS.01A	BRCA	0.219539756
TCGA.D8.A1XT.01A	BRCA	0.410476264
TCGA.D8.A1XU.01A	BRCA	0.050243916
TCGA.D8.A1XV.01A	BRCA	-0.012831435
TCGA.D8.A1XW.01A	BRCA	0.233172216
TCGA.D8.A1XY.01A	BRCA	0.153439119
TCGA.D8.A1XZ.01A	BRCA	0.31685442
TCGA.D8.A1Y0.01A	BRCA	0.438341145
TCGA.D8.A1Y1.01A	BRCA	0.197202681
TCGA.D8.A1Y2.01A	BRCA	0.45616702
TCGA.D8.A1Y3.01A	BRCA	0.382681728
TCGA.D8.A27E.01A	BRCA	0.145441918
TCGA.D8.A27F.01A	BRCA	0.260696953
TCGA.D8.A27G.01A	BRCA	0.384017057
TCGA.D8.A27H.01A	BRCA	0.120678673
TCGA.D8.A27I.01A	BRCA	0.312636935
TCGA.D8.A27K.01A	BRCA	0.312079946
TCGA.D8.A27L.01A	BRCA	0.279043415
TCGA.D8.A27M.01A	BRCA	0.489467498
TCGA.D8.A27N.01A	BRCA	0.319761522
TCGA.D8.A27P.01A	BRCA	0.062590641
TCGA.D8.A27R.01A	BRCA	0.294570512
TCGA.D8.A27T.01A	BRCA	0.387710574
TCGA.D8.A27V.01A	BRCA	0.200521646
TCGA.D8.A27W.01A	BRCA	0.234126316
TCGA.D8.A3Z5.01A	BRCA	0.195507956
TCGA.D8.A3Z6.01A	BRCA	0.055375872
TCGA.D8.A4Z1.01A	BRCA	0.243870651
TCGA.D8.A73U.01A	BRCA	0.488073241
TCGA.D8.A73W.01A	BRCA	0.24009213
TCGA.D8.A73X.01A	BRCA	0.176253962
TCGA.E2.A105.01A	BRCA	0.103467934
TCGA.E2.A106.01A	BRCA	0.127225691
TCGA.E2.A107.01A	BRCA	0.112623745
TCGA.E2.A108.01A	BRCA	0.557470891
TCGA.E2.A109.01A	BRCA	0.211367838
TCGA.E2.A10A.01A	BRCA	0.075772616
TCGA.E2.A10B.01A	BRCA	0.180416948
TCGA.E2.A10C.01A	BRCA	0.292950481
TCGA.E2.A10E.01A	BRCA	0.28376523
TCGA.E2.A10F.01A	BRCA	0.322136338
TCGA.E2.A14N.01A	BRCA	0.467376306
TCGA.E2.A14O.01A	BRCA	0.236507567
TCGA.E2.A14P.01A	BRCA	0.427155158
TCGA.E2.A14Q.01A	BRCA	0.234386872
TCGA.E2.A14R.01A	BRCA	0.436946336
TCGA.E2.A14S.01A	BRCA	0.199939535
TCGA.E2.A14T.01A	BRCA	0.106939068
TCGA.E2.A14U.01A	BRCA	0.163427465
TCGA.E2.A14V.01A	BRCA	0.11682981
TCGA.E2.A14W.01A	BRCA	0.025213898
TCGA.E2.A14X.01A	BRCA	0.412177462
TCGA.E2.A14Y.01A	BRCA	0.299338631
TCGA.E2.A14Z.01A	BRCA	0.492946137
TCGA.E2.A150.01A	BRCA	0.38609004
TCGA.E2.A152.01A	BRCA	0.105456825
TCGA.E2.A153.01A	BRCA	0.102396206
TCGA.E2.A154.01A	BRCA	-0.018573282
TCGA.E2.A155.01A	BRCA	0.127501824
TCGA.E2.A156.01A	BRCA	-0.056255965
TCGA.E2.A158.01A	BRCA	0.16925969
TCGA.E2.A159.01A	BRCA	0.487945513
TCGA.E2.A15A.01A	BRCA	0.299467569
TCGA.E2.A15C.01A	BRCA	0.253249412
TCGA.E2.A15D.01A	BRCA	0.202512874
TCGA.E2.A15E.01A	BRCA	0.107760417
TCGA.E2.A15F.01A	BRCA	0.224442439
TCGA.E2.A15G.01A	BRCA	-0.014294824
TCGA.E2.A15H.01A	BRCA	0.150224237
TCGA.E2.A15I.01A	BRCA	0.32614352
TCGA.E2.A15J.01A	BRCA	0.09829979
TCGA.E2.A15K.01A	BRCA	0.381906474
TCGA.E2.A15L.01A	BRCA	-0.039976315
TCGA.E2.A15M.01A	BRCA	0.465268228
TCGA.E2.A15O.01A	BRCA	0.152111656
TCGA.E2.A15P.01A	BRCA	0.119639969
TCGA.E2.A15R.01A	BRCA	-0.050180308
TCGA.E2.A15S.01A	BRCA	-0.045486505
TCGA.E2.A15T.01A	BRCA	0.087439083
TCGA.E2.A1AZ.01A	BRCA	0.465583775
TCGA.E2.A1B0.01A	BRCA	0.400527679
TCGA.E2.A1B1.01A	BRCA	0.470318765
TCGA.E2.A1B4.01A	BRCA	0.036328071
TCGA.E2.A1B5.01A	BRCA	0.515749295
TCGA.E2.A1B6.01A	BRCA	0.555359289
TCGA.E2.A1BC.01A	BRCA	0.161062336
TCGA.E2.A1BD.01A	BRCA	0.112448503
TCGA.E2.A1IE.01A	BRCA	0.040127678
TCGA.E2.A1IF.01A	BRCA	0.255156651
TCGA.E2.A1IG.01A	BRCA	0.105970138
TCGA.E2.A1IH.01A	BRCA	0.517109004
TCGA.E2.A1II.01A	BRCA	0.557196382
TCGA.E2.A1IJ.01A	BRCA	0.344057715
TCGA.E2.A1IK.01A	BRCA	0.371105446
TCGA.E2.A1IL.01A	BRCA	0.135954284
TCGA.E2.A1IN.01A	BRCA	0.056793444
TCGA.E2.A1IO.01A	BRCA	0.305334287
TCGA.E2.A1IU.01A	BRCA	0.227869805
TCGA.E2.A1L6.01A	BRCA	0.221655823
TCGA.E2.A1L7.01A	BRCA	0.481580771
TCGA.E2.A1L8.01A	BRCA	0.184389395
TCGA.E2.A1L9.01A	BRCA	0.260147682
TCGA.E2.A1LA.01A	BRCA	0.565595903
TCGA.E2.A1LB.01A	BRCA	0.077168997
TCGA.E2.A1LE.01A	BRCA	0.364665972
TCGA.E2.A1LG.01A	BRCA	0.193028494
TCGA.E2.A1LH.01A	BRCA	0.591559908
TCGA.E2.A1LI.01A	BRCA	0.458892556
TCGA.E2.A1LK.01A	BRCA	0.193090697
TCGA.E2.A1LL.01A	BRCA	0.150738115
TCGA.E2.A1LS.01A	BRCA	0.126742008
TCGA.E2.A2P5.01A	BRCA	0.220643343
TCGA.E2.A2P6.01A	BRCA	0.143532792
TCGA.E2.A3DX.01A	BRCA	0.408834905
TCGA.E2.A56Z.01A	BRCA	0.234833218
TCGA.E2.A570.01A	BRCA	0.075188911
TCGA.E2.A572.01A	BRCA	0.111776919
TCGA.E2.A573.01A	BRCA	0.527063287
TCGA.E2.A574.01A	BRCA	0.060478105
TCGA.E2.A576.01A	BRCA	0.264426014
TCGA.E2.A9RU.01A	BRCA	0.311865868
TCGA.E9.A1N3.01A	BRCA	0.019074345
TCGA.E9.A1N4.01A	BRCA	0.369579223
TCGA.E9.A1N5.01A	BRCA	0.327216031
TCGA.E9.A1N6.01A	BRCA	0.203956831
TCGA.E9.A1N8.01A	BRCA	0.174325587
TCGA.E9.A1N9.01A	BRCA	0.28614173
TCGA.E9.A1NA.01A	BRCA	0.213871514
TCGA.E9.A1NC.01A	BRCA	0.543266821
TCGA.E9.A1ND.01A	BRCA	0.507041359
TCGA.E9.A1NE.01A	BRCA	0.534126252
TCGA.E9.A1NF.01A	BRCA	0.231467894
TCGA.E9.A1NG.01A	BRCA	0.153759341
TCGA.E9.A1NH.01A	BRCA	0.121656514
TCGA.E9.A1NI.01A	BRCA	0.173379944
TCGA.E9.A1QZ.01A	BRCA	0.424327739
TCGA.E9.A1R0.01A	BRCA	0.187474864
TCGA.E9.A1R2.01A	BRCA	0.265406487
TCGA.E9.A1R3.01A	BRCA	0.251302153
TCGA.E9.A1R4.01A	BRCA	0.365224048
TCGA.E9.A1R5.01A	BRCA	0.045528151
TCGA.E9.A1R6.01A	BRCA	0.051920824
TCGA.E9.A1R7.01A	BRCA	0.031068347
TCGA.E9.A1RA.01A	BRCA	0.212232543
TCGA.E9.A1RB.01A	BRCA	0.226092093
TCGA.E9.A1RC.01A	BRCA	-0.125295717
TCGA.E9.A1RD.01A	BRCA	0.04531764
TCGA.E9.A1RE.01A	BRCA	0.103052766
TCGA.E9.A1RF.01A	BRCA	0.457943086
TCGA.E9.A1RG.01A	BRCA	0.277481966
TCGA.E9.A1RH.01A	BRCA	0.211500366
TCGA.E9.A1RI.01A	BRCA	0.161190644
TCGA.E9.A226.01A	BRCA	0.129327501
TCGA.E9.A227.01A	BRCA	0.410305769
TCGA.E9.A228.01A	BRCA	0.013632102
TCGA.E9.A229.01A	BRCA	0.266071805
TCGA.E9.A22A.01A	BRCA	0.425684581
TCGA.E9.A22B.01A	BRCA	0.323737273
TCGA.E9.A22D.01A	BRCA	0.5076984
TCGA.E9.A22E.01A	BRCA	0.37000764
TCGA.E9.A22G.01A	BRCA	0.297365653
TCGA.E9.A22H.01A	BRCA	0.210184313
TCGA.E9.A243.01A	BRCA	0.518029896
TCGA.E9.A244.01A	BRCA	0.279253777
TCGA.E9.A245.01A	BRCA	0.039044529
TCGA.E9.A247.01A	BRCA	0.104981955
TCGA.E9.A248.01A	BRCA	0.480108698
TCGA.E9.A249.01A	BRCA	0.217979362
TCGA.E9.A24A.01A	BRCA	0.153790165
TCGA.E9.A295.01A	BRCA	0.264694607
TCGA.E9.A2JS.01A	BRCA	0.17160557
TCGA.E9.A2JT.01A	BRCA	0.489839558
TCGA.E9.A3HO.01A	BRCA	0.33450673
TCGA.E9.A3Q9.01A	BRCA	0.224910315
TCGA.E9.A3QA.01A	BRCA	0.595010445
TCGA.E9.A3X8.01A	BRCA	0.338704601
TCGA.E9.A54X.01A	BRCA	-0.072026933
TCGA.E9.A54Y.01A	BRCA	0.18471557
TCGA.E9.A5FK.01A	BRCA	0.494587201
TCGA.E9.A5FL.01A	BRCA	0.185722635
TCGA.E9.A5UO.01A	BRCA	0.006511259
TCGA.E9.A5UP.01A	BRCA	0.094146612
TCGA.E9.A6HE.01A	BRCA	0.273108749
TCGA.EW.A1IW.01A	BRCA	0.291978491
TCGA.EW.A1IX.01A	BRCA	0.204496707
TCGA.EW.A1IY.01A	BRCA	0.518604126
TCGA.EW.A1IZ.01A	BRCA	0.533320598
TCGA.EW.A1J1.01A	BRCA	0.320603816
TCGA.EW.A1J2.01A	BRCA	0.295001286
TCGA.EW.A1J3.01A	BRCA	0.281192154
TCGA.EW.A1J5.01A	BRCA	0.41118666
TCGA.EW.A1J6.01A	BRCA	0.457386707
TCGA.EW.A1OV.01A	BRCA	0.552112
TCGA.EW.A1OW.01A	BRCA	0.335472541
TCGA.EW.A1OX.01A	BRCA	-0.096112386
TCGA.EW.A1OY.01A	BRCA	0.234964887
TCGA.EW.A1OZ.01A	BRCA	0.235442802
TCGA.EW.A1P0.01A	BRCA	0.185883564
TCGA.EW.A1P1.01A	BRCA	0.486260358
TCGA.EW.A1P3.01A	BRCA	0.274930408
TCGA.EW.A1P4.01A	BRCA	0.510587608
TCGA.EW.A1P5.01A	BRCA	0.236926416
TCGA.EW.A1P6.01A	BRCA	0.069052147
TCGA.EW.A1P7.01A	BRCA	0.503036612
TCGA.EW.A1P8.01A	BRCA	0.306530059
TCGA.EW.A1PA.01A	BRCA	0.289468217
TCGA.EW.A1PB.01A	BRCA	0.542186171
TCGA.EW.A1PC.01B	BRCA	0.040436655
TCGA.EW.A1PD.01A	BRCA	0.180613655
TCGA.EW.A1PE.01A	BRCA	0.428912847
TCGA.EW.A1PF.01A	BRCA	0.303633995
TCGA.EW.A1PG.01A	BRCA	0.118497006
TCGA.EW.A1PH.01A	BRCA	0.350922333
TCGA.EW.A2FR.01A	BRCA	0.281780072
TCGA.EW.A2FS.01A	BRCA	0.41878514
TCGA.EW.A2FV.01A	BRCA	0.476850591
TCGA.EW.A2FW.01A	BRCA	0.138503405
TCGA.EW.A3E8.01B	BRCA	0.428981796
TCGA.EW.A3U0.01A	BRCA	0.550512007
TCGA.EW.A423.01A	BRCA	0.192781794
TCGA.EW.A424.01A	BRCA	-0.019731166
TCGA.EW.A6S9.01A	BRCA	0.213813325
TCGA.EW.A6SA.01A	BRCA	-0.04724628
TCGA.EW.A6SB.01A	BRCA	0.485431634
TCGA.EW.A6SC.01A	BRCA	0.318858906
TCGA.EW.A6SD.01A	BRCA	0.432342175
TCGA.GI.A2C8.01A	BRCA	0.274552945
TCGA.GI.A2C9.01A	BRCA	0.292669016
TCGA.GM.A2D9.01A	BRCA	0.190992135
TCGA.GM.A2DA.01A	BRCA	0.453924127
TCGA.GM.A2DB.01A	BRCA	0.45573655
TCGA.GM.A2DC.01A	BRCA	0.199843975
TCGA.GM.A2DD.01A	BRCA	0.570646933
TCGA.GM.A2DF.01A	BRCA	0.506502776
TCGA.GM.A2DH.01A	BRCA	0.482825452
TCGA.GM.A2DI.01A	BRCA	0.490020158
TCGA.GM.A2DK.01A	BRCA	0.349717965
TCGA.GM.A2DL.01A	BRCA	0.309497216
TCGA.GM.A2DM.01A	BRCA	0.178986916
TCGA.GM.A2DN.01A	BRCA	0.413884112
TCGA.GM.A2DO.01A	BRCA	0.498679435
TCGA.GM.A3NW.01A	BRCA	0.222556197
TCGA.GM.A3NY.01A	BRCA	0.263780024
TCGA.GM.A3XG.01A	BRCA	0.180285992
TCGA.GM.A3XL.01A	BRCA	0.424220476
TCGA.GM.A3XN.01A	BRCA	0.345728044
TCGA.GM.A4E0.01A	BRCA	0.368340262
TCGA.GM.A5PV.01A	BRCA	0.300743035
TCGA.GM.A5PX.01A	BRCA	0.162142013
TCGA.HN.A2NL.01A	BRCA	0.34482066
TCGA.HN.A2OB.01A	BRCA	0.140789523
TCGA.JL.A3YW.01A	BRCA	0.430493857
TCGA.JL.A3YX.01A	BRCA	0.08858716
TCGA.LD.A66U.01A	BRCA	0.392425989
TCGA.LD.A74U.01A	BRCA	0.21919655
TCGA.LD.A7W5.01A	BRCA	0.427117971
TCGA.LD.A7W6.01A	BRCA	0.205397492
TCGA.LD.A9QF.01A	BRCA	0.535470638
TCGA.LL.A440.01A	BRCA	0.323233993
TCGA.LL.A441.01A	BRCA	0.39661962
TCGA.LL.A442.01A	BRCA	-0.009092745
TCGA.LL.A50Y.01A	BRCA	0.249331844
TCGA.LL.A5YL.01A	BRCA	0.335991991
TCGA.LL.A5YM.01A	BRCA	0.19681199
TCGA.LL.A5YN.01A	BRCA	0.470581664
TCGA.LL.A5YO.01A	BRCA	0.55785608
TCGA.LL.A5YP.01A	BRCA	0.343311482
TCGA.LL.A6FP.01A	BRCA	-0.101492667
TCGA.LL.A6FQ.01A	BRCA	0.252622231
TCGA.LL.A6FR.01A	BRCA	0.016503679
TCGA.LL.A73Y.01A	BRCA	0.391264088
TCGA.LL.A73Z.01A	BRCA	0.459698411
TCGA.LL.A740.01A	BRCA	0.222801254
TCGA.LL.A7SZ.01A	BRCA	0.436501528
TCGA.LL.A7T0.01A	BRCA	0.292819641
TCGA.LL.A8F5.01A	BRCA	0.38168389
TCGA.LL.A9Q3.01A	BRCA	0.275328116
TCGA.LQ.A4E4.01A	BRCA	-0.006957181
TCGA.MS.A51U.01A	BRCA	0.292511614
TCGA.OK.A5Q2.01A	BRCA	0.338499485
TCGA.OL.A5D6.01A	BRCA	0.241871249
TCGA.OL.A5D7.01A	BRCA	0.469692542
TCGA.OL.A5D8.01A	BRCA	0.211280685
TCGA.OL.A5DA.01A	BRCA	0.224065755
TCGA.OL.A5RU.01A	BRCA	0.380229197
TCGA.OL.A5RV.01A	BRCA	0.110888467
TCGA.OL.A5RW.01A	BRCA	0.303793188
TCGA.OL.A5RX.01A	BRCA	0.251862495
TCGA.OL.A5RY.01A	BRCA	0.487330291
TCGA.OL.A5RZ.01A	BRCA	0.0321075
TCGA.OL.A5S0.01A	BRCA	0.527536799
TCGA.OL.A66H.01A	BRCA	0.363029767
TCGA.OL.A66I.01A	BRCA	0.473263704
TCGA.OL.A66J.01A	BRCA	0.206006998
TCGA.OL.A66K.01A	BRCA	0.010080016
TCGA.OL.A66L.01A	BRCA	0.396104317
TCGA.OL.A66N.01A	BRCA	0.217283084
TCGA.OL.A66O.01A	BRCA	0.007686339
TCGA.OL.A66P.01A	BRCA	0.515307531
TCGA.OL.A6VO.01A	BRCA	0.427543749
TCGA.OL.A6VQ.01A	BRCA	0.318518416
TCGA.OL.A6VR.01A	BRCA	0.069982834
TCGA.OL.A97C.01A	BRCA	0.244357654
TCGA.PE.A5DC.01A	BRCA	0.247801153
TCGA.PE.A5DD.01A	BRCA	0.232463693
TCGA.PE.A5DE.01A	BRCA	0.505412628
TCGA.PL.A8LV.01A	BRCA	0.419032138
TCGA.PL.A8LX.01A	BRCA	0.009822729
TCGA.PL.A8LY.01A	BRCA	0.101848648
TCGA.PL.A8LZ.01A	BRCA	0.555512339
TCGA.S3.A6ZF.01A	BRCA	0.259592305
TCGA.S3.A6ZG.01A	BRCA	0.180321671
TCGA.S3.A6ZH.01A	BRCA	0.186072709
TCGA.S3.AA0Z.01A	BRCA	0.328212123
TCGA.S3.AA10.01A	BRCA	0.582471049
TCGA.S3.AA11.01A	BRCA	0.035811448
TCGA.S3.AA12.01A	BRCA	-0.033771805
TCGA.S3.AA14.01A	BRCA	0.108346612
TCGA.S3.AA15.01A	BRCA	0.441162369
TCGA.S3.AA17.01A	BRCA	0.481635997
TCGA.UL.AAZ6.01A	BRCA	0.145079992
TCGA.UU.A93S.01A	BRCA	0.286389972
TCGA.V7.A7HQ.01A	BRCA	0.187036272
TCGA.W8.A86G.01A	BRCA	-0.07547788
TCGA.WT.AB41.01A	BRCA	0.426038107
TCGA.WT.AB44.01A	BRCA	0.151005919
TCGA.XX.A899.01A	BRCA	0.380083994
TCGA.XX.A89A.01A	BRCA	0.314377916
TCGA.Z7.A8R5.01A	BRCA	0.389193401
TCGA.Z7.A8R6.01A	BRCA	0.207433488
TCGA.AC.A6IX.06A	BRCA	0.381525664
TCGA.BH.A18V.06A	BRCA	0.559238978
TCGA.BH.A1ES.06A	BRCA	0.074710526
TCGA.BH.A1FE.06A	BRCA	0.183119736
TCGA.E2.A15A.06A	BRCA	0.42448642
TCGA.E2.A15E.06A	BRCA	0.203728753
TCGA.E2.A15K.06A	BRCA	-0.02039124
TCGA.2W.A8YY.01A	CESC	0.398910319
TCGA.4J.AA1J.01A	CESC	0.233967419
TCGA.BI.A0VR.01A	CESC	0.472638049
TCGA.BI.A0VS.01A	CESC	0.374136551
TCGA.BI.A20A.01A	CESC	0.442159294
TCGA.C5.A0TN.01A	CESC	0.310724303
TCGA.C5.A1BE.01B	CESC	0.360426655
TCGA.C5.A1BF.01B	CESC	0.166333078
TCGA.C5.A1BI.01B	CESC	0.48628851
TCGA.C5.A1BJ.01A	CESC	0.356534351
TCGA.C5.A1BK.01B	CESC	0.544989612
TCGA.C5.A1BL.01A	CESC	0.408132024
TCGA.C5.A1BM.01A	CESC	0.467188409
TCGA.C5.A1BN.01B	CESC	0.124066633
TCGA.C5.A1BQ.01C	CESC	0.412401892
TCGA.C5.A1M5.01A	CESC	0.40328039
TCGA.C5.A1M6.01A	CESC	0.024669347
TCGA.C5.A1M7.01A	CESC	0.376601226
TCGA.C5.A1M8.01A	CESC	0.082736987
TCGA.C5.A1M9.01A	CESC	0.298950116
TCGA.C5.A1ME.01A	CESC	0.168199603
TCGA.C5.A1MF.01A	CESC	0.291571419
TCGA.C5.A1MH.01A	CESC	0.556245107
TCGA.C5.A1MI.01A	CESC	0.353041181
TCGA.C5.A1MJ.01A	CESC	0.349875105
TCGA.C5.A1MK.01A	CESC	0.370815997
TCGA.C5.A1ML.01A	CESC	0.217326154
TCGA.C5.A1MN.01A	CESC	0.229575245
TCGA.C5.A1MP.01A	CESC	0.391379098
TCGA.C5.A1MQ.01A	CESC	0.507666471
TCGA.C5.A2LS.01A	CESC	0.017480511
TCGA.C5.A2LT.01A	CESC	0.431324139
TCGA.C5.A2LV.01A	CESC	0.357990284
TCGA.C5.A2LX.01A	CESC	0.465993163
TCGA.C5.A2LY.01A	CESC	0.499721179
TCGA.C5.A2LZ.01A	CESC	0.330142422
TCGA.C5.A2M1.01A	CESC	0.40557154
TCGA.C5.A2M2.01A	CESC	0.058225395
TCGA.C5.A3HD.01B	CESC	0.129774291
TCGA.C5.A3HE.01A	CESC	0.424408766
TCGA.C5.A3HF.01A	CESC	0.341192626
TCGA.C5.A3HL.01A	CESC	0.208403786
TCGA.C5.A7CG.01A	CESC	0.519757028
TCGA.C5.A7CH.01A	CESC	0.350589545
TCGA.C5.A7CJ.01A	CESC	0.37613314
TCGA.C5.A7CK.01A	CESC	0.105025954
TCGA.C5.A7CL.01A	CESC	0.221703539
TCGA.C5.A7CM.01A	CESC	0.02599375
TCGA.C5.A7CO.01A	CESC	0.239740168
TCGA.C5.A7UC.01A	CESC	0.183102809
TCGA.C5.A7UE.01A	CESC	0.095938353
TCGA.C5.A7UH.01A	CESC	0.314200732
TCGA.C5.A7UI.01A	CESC	0.473226203
TCGA.C5.A7X3.01A	CESC	0.443394767
TCGA.C5.A7X5.01A	CESC	0.14874192
TCGA.C5.A7X8.01A	CESC	0.159307992
TCGA.C5.A7XC.01A	CESC	0.300966046
TCGA.C5.A8XH.01A	CESC	0.424644672
TCGA.C5.A8XI.01A	CESC	0.364651803
TCGA.C5.A8XJ.01A	CESC	0.281995564
TCGA.C5.A8XK.01A	CESC	0.149969052
TCGA.C5.A8YQ.01A	CESC	0.01573642
TCGA.C5.A8YR.01A	CESC	0.365975094
TCGA.C5.A8YT.01A	CESC	0.010213835
TCGA.C5.A8ZZ.01A	CESC	0.076986202
TCGA.C5.A901.01A	CESC	0.204995608
TCGA.C5.A902.01A	CESC	0.19653537
TCGA.C5.A905.01A	CESC	0.029843127
TCGA.C5.A907.01A	CESC	0.34617799
TCGA.DG.A2KH.01A	CESC	-0.008192784
TCGA.DG.A2KJ.01A	CESC	0.40849378
TCGA.DG.A2KK.01A	CESC	0.299413692
TCGA.DG.A2KL.01A	CESC	0.375573365
TCGA.DG.A2KM.01A	CESC	0.55695482
TCGA.DR.A0ZL.01A	CESC	0.130457393
TCGA.DR.A0ZM.01A	CESC	0.507265027
TCGA.DS.A0VK.01A	CESC	0.21654368
TCGA.DS.A0VL.01A	CESC	0.37591986
TCGA.DS.A0VM.01A	CESC	0.304581495
TCGA.DS.A0VN.01A	CESC	0.556812151
TCGA.DS.A1O9.01A	CESC	0.433300617
TCGA.DS.A1OA.01A	CESC	0.434416547
TCGA.DS.A1OB.01A	CESC	0.327767395
TCGA.DS.A1OC.01A	CESC	0.424501555
TCGA.DS.A1OD.01A	CESC	0.507584111
TCGA.DS.A3LQ.01A	CESC	0.317658116
TCGA.DS.A5RQ.01A	CESC	0.351294887
TCGA.DS.A7WF.01A	CESC	0.348963978
TCGA.DS.A7WH.01A	CESC	0.000159071
TCGA.DS.A7WI.01A	CESC	0.210300177
TCGA.EA.A1QS.01A	CESC	0.238874346
TCGA.EA.A1QT.01A	CESC	0.33847579
TCGA.EA.A3HQ.01A	CESC	0.435392436
TCGA.EA.A3HR.01A	CESC	0.172629474
TCGA.EA.A3HS.01A	CESC	0.319166479
TCGA.EA.A3HT.01A	CESC	0.297372167
TCGA.EA.A3HU.01A	CESC	0.531381196
TCGA.EA.A3QD.01A	CESC	0.591005992
TCGA.EA.A3QE.01A	CESC	0.532428421
TCGA.EA.A3Y4.01A	CESC	0.478090165
TCGA.EA.A410.01A	CESC	0.34628918
TCGA.EA.A411.01A	CESC	0.278837303
TCGA.EA.A439.01A	CESC	0.337886939
TCGA.EA.A43B.01A	CESC	0.453793751
TCGA.EA.A44S.01A	CESC	0.266178728
TCGA.EA.A4BA.01A	CESC	-0.127405087
TCGA.EA.A50E.01A	CESC	0.378864057
TCGA.EA.A556.01A	CESC	0.200233605
TCGA.EA.A5FO.01A	CESC	-0.058986146
TCGA.EA.A5O9.01A	CESC	0.270162453
TCGA.EA.A5ZD.01A	CESC	0.38625293
TCGA.EA.A5ZE.01A	CESC	0.290222811
TCGA.EA.A5ZF.01A	CESC	0.106396162
TCGA.EA.A6QX.01A	CESC	0.314839015
TCGA.EA.A78R.01A	CESC	0.468462639
TCGA.EA.A97N.01A	CESC	0.302851734
TCGA.EK.A2GZ.01A	CESC	0.278407824
TCGA.EK.A2H0.01A	CESC	0.234370289
TCGA.EK.A2H1.01A	CESC	0.537905917
TCGA.EK.A2IP.01A	CESC	0.18978482
TCGA.EK.A2IR.01A	CESC	-0.077787322
TCGA.EK.A2PG.01A	CESC	0.154149068
TCGA.EK.A2PI.01A	CESC	0.064839957
TCGA.EK.A2PK.01A	CESC	0.466983084
TCGA.EK.A2PL.01A	CESC	0.256317465
TCGA.EK.A2PM.01A	CESC	-0.006028448
TCGA.EK.A2R7.01A	CESC	0.423103187
TCGA.EK.A2R8.01A	CESC	0.264443682
TCGA.EK.A2R9.01A	CESC	0.415133972
TCGA.EK.A2RA.01A	CESC	0.408529512
TCGA.EK.A2RB.01A	CESC	0.183249597
TCGA.EK.A2RC.01A	CESC	0.306252862
TCGA.EK.A2RE.01A	CESC	0.141681239
TCGA.EK.A2RJ.01A	CESC	0.452217613
TCGA.EK.A2RK.01A	CESC	0.399263325
TCGA.EK.A2RL.01A	CESC	-0.040416226
TCGA.EK.A2RM.01A	CESC	0.277465571
TCGA.EK.A2RN.01A	CESC	0.302701901
TCGA.EK.A2RO.01A	CESC	0.370825175
TCGA.EK.A3GJ.01A	CESC	0.452873201
TCGA.EK.A3GK.01A	CESC	0.228410707
TCGA.EK.A3GM.01A	CESC	0.002919943
TCGA.EK.A3GN.01A	CESC	-0.060614044
TCGA.EX.A1H5.01A	CESC	0.216700559
TCGA.EX.A1H6.01B	CESC	0.138348652
TCGA.EX.A3L1.01A	CESC	0.276731161
TCGA.EX.A449.01A	CESC	-0.000179072
TCGA.EX.A69L.01A	CESC	0.40474413
TCGA.EX.A69M.01A	CESC	0.434157512
TCGA.EX.A8YF.01A	CESC	0.331748465
TCGA.FU.A23K.01A	CESC	0.441446383
TCGA.FU.A23L.01A	CESC	0.386562159
TCGA.FU.A2QG.01A	CESC	0.24835678
TCGA.FU.A3EO.01A	CESC	0.227370066
TCGA.FU.A3HY.01A	CESC	0.015104872
TCGA.FU.A3HZ.01A	CESC	0.336837846
TCGA.FU.A3NI.01A	CESC	0.291471942
TCGA.FU.A3TQ.01A	CESC	0.280116005
TCGA.FU.A3TX.01A	CESC	0.296684573
TCGA.FU.A3WB.01A	CESC	0.074088256
TCGA.FU.A3YQ.01A	CESC	0.482559535
TCGA.FU.A40J.01A	CESC	0.133739551
TCGA.FU.A57G.01A	CESC	0.206002804
TCGA.FU.A5XV.01A	CESC	0.216530554
TCGA.FU.A770.01A	CESC	0.051085931
TCGA.GH.A9DA.01A	CESC	0.288879951
TCGA.HG.A2PA.01A	CESC	0.319823515
TCGA.HM.A3JJ.01A	CESC	0.369783791
TCGA.HM.A3JK.01A	CESC	0.316966185
TCGA.HM.A4S6.01A	CESC	0.379434866
TCGA.HM.A6W2.01A	CESC	0.215895421
TCGA.IR.A3L7.01A	CESC	-0.058255524
TCGA.IR.A3LA.01A	CESC	0.241378558
TCGA.IR.A3LB.01A	CESC	0.266786349
TCGA.IR.A3LC.01A	CESC	0.178490116
TCGA.IR.A3LF.01A	CESC	0.359869264
TCGA.IR.A3LH.01A	CESC	0.586064409
TCGA.IR.A3LI.01A	CESC	-0.072591961
TCGA.IR.A3LK.01A	CESC	0.475359078
TCGA.IR.A3LL.01A	CESC	0.508440142
TCGA.JW.A5VG.01A	CESC	0.453872967
TCGA.JW.A5VH.01A	CESC	0.081293468
TCGA.JW.A5VI.01A	CESC	0.330448977
TCGA.JW.A5VJ.01A	CESC	0.230667183
TCGA.JW.A5VK.01A	CESC	0.032292958
TCGA.JW.A5VL.01A	CESC	0.324604006
TCGA.JW.A69B.01A	CESC	0.175264409
TCGA.JW.A852.01A	CESC	0.253779304
TCGA.JW.AAVH.01A	CESC	-0.003635717
TCGA.JX.A3PZ.01A	CESC	0.36770408
TCGA.JX.A3Q0.01A	CESC	0.377869872
TCGA.JX.A3Q8.01A	CESC	0.342514847
TCGA.JX.A5QV.01A	CESC	0.347211896
TCGA.LP.A4AU.01A	CESC	0.35333172
TCGA.LP.A4AV.01A	CESC	0.432387983
TCGA.LP.A4AW.01A	CESC	0.275992278
TCGA.LP.A4AX.01A	CESC	0.456471354
TCGA.LP.A5U2.01A	CESC	0.326440502
TCGA.LP.A5U3.01A	CESC	0.406735441
TCGA.LP.A7HU.01A	CESC	0.465782197
TCGA.MA.AA3W.01A	CESC	0.548421171
TCGA.MA.AA3X.01A	CESC	0.301823444
TCGA.MA.AA3Y.01A	CESC	0.555737151
TCGA.MA.AA3Z.01A	CESC	0.33945773
TCGA.MA.AA41.01A	CESC	0.315024632
TCGA.MA.AA42.01A	CESC	0.543612067
TCGA.MA.AA43.01A	CESC	0.322853346
TCGA.MU.A51Y.01A	CESC	0.432268451
TCGA.MU.A5YI.01A	CESC	0.36546907
TCGA.MU.A8JM.01A	CESC	0.207723015
TCGA.MY.A5BD.01A	CESC	0.064118488
TCGA.MY.A5BE.01A	CESC	0.555491109
TCGA.MY.A5BF.01A	CESC	0.377218224
TCGA.MY.A913.01A	CESC	0.475858956
TCGA.PN.A8MA.01A	CESC	0.371972649
TCGA.Q1.A5R1.01A	CESC	0.174668515
TCGA.Q1.A5R2.01A	CESC	0.445414733
TCGA.Q1.A5R3.01A	CESC	0.349224281
TCGA.Q1.A6DT.01A	CESC	0.168779418
TCGA.Q1.A6DV.01A	CESC	0.09826584
TCGA.Q1.A6DW.01A	CESC	0.104159689
TCGA.Q1.A73O.01A	CESC	0.411878714
TCGA.Q1.A73P.01A	CESC	0.38820361
TCGA.Q1.A73Q.01A	CESC	0.163174876
TCGA.Q1.A73R.01A	CESC	0.202069769
TCGA.Q1.A73S.01A	CESC	0.040501777
TCGA.R2.A69V.01A	CESC	0.586168089
TCGA.RA.A741.01A	CESC	0.40983686
TCGA.UC.A7PD.01A	CESC	0.223628769
TCGA.UC.A7PF.01A	CESC	0.442811728
TCGA.UC.A7PG.01A	CESC	0.196861898
TCGA.UC.A7PI.01A	CESC	0.074909076
TCGA.VS.A8EB.01A	CESC	0.230346177
TCGA.VS.A8EC.01A	CESC	-0.081833965
TCGA.VS.A8EG.01A	CESC	0.024668297
TCGA.VS.A8EH.01A	CESC	-0.068113758
TCGA.VS.A8EI.01A	CESC	0.407712764
TCGA.VS.A8EJ.01A	CESC	0.19072516
TCGA.VS.A8EK.01A	CESC	0.18543213
TCGA.VS.A8EL.01A	CESC	0.505655275
TCGA.VS.A8Q8.01A	CESC	0.489493118
TCGA.VS.A8Q9.01A	CESC	0.181805898
TCGA.VS.A8QA.01A	CESC	0.155693294
TCGA.VS.A8QC.01A	CESC	0.178051324
TCGA.VS.A8QF.01A	CESC	0.431957926
TCGA.VS.A8QH.01A	CESC	0.078222536
TCGA.VS.A8QM.01A	CESC	0.451346669
TCGA.VS.A94W.01A	CESC	0.47781417
TCGA.VS.A94X.01A	CESC	0.262521708
TCGA.VS.A94Y.01A	CESC	0.22883754
TCGA.VS.A94Z.01A	CESC	0.468834786
TCGA.VS.A950.01A	CESC	0.224391617
TCGA.VS.A952.01A	CESC	0.001765057
TCGA.VS.A953.01A	CESC	0.311443865
TCGA.VS.A954.01A	CESC	0.275184554
TCGA.VS.A957.01A	CESC	0.03936362
TCGA.VS.A958.01A	CESC	0.502664263
TCGA.VS.A959.01A	CESC	0.242089784
TCGA.VS.A9U5.01A	CESC	0.382625849
TCGA.VS.A9U6.01A	CESC	0.293737506
TCGA.VS.A9U7.01A	CESC	0.48915246
TCGA.VS.A9UB.01A	CESC	0.523120877
TCGA.VS.A9UC.01A	CESC	0.31321442
TCGA.VS.A9UD.01A	CESC	0.558352698
TCGA.VS.A9UH.01A	CESC	0.538055426
TCGA.VS.A9UI.01A	CESC	0.378914416
TCGA.VS.A9UJ.01A	CESC	-0.109195219
TCGA.VS.A9UL.01A	CESC	0.031310363
TCGA.VS.A9UM.01A	CESC	0.308872518
TCGA.VS.A9UO.01A	CESC	-0.028810325
TCGA.VS.A9UP.01A	CESC	-0.098510086
TCGA.VS.A9UQ.01A	CESC	0.076538169
TCGA.VS.A9UR.01A	CESC	0.135721199
TCGA.VS.A9UT.01A	CESC	0.536250959
TCGA.VS.A9UU.01A	CESC	0.21799406
TCGA.VS.A9UV.01A	CESC	0.09542662
TCGA.VS.A9UY.01A	CESC	0.401541213
TCGA.VS.A9UZ.01A	CESC	0.252844583
TCGA.VS.A9V0.01A	CESC	-0.092508791
TCGA.VS.A9V1.01A	CESC	-0.016336588
TCGA.VS.A9V2.01A	CESC	0.427728201
TCGA.VS.A9V3.01A	CESC	0.292899605
TCGA.VS.A9V4.01A	CESC	-1.03E-05
TCGA.VS.A9V5.01A	CESC	0.044402781
TCGA.VS.AA62.01A	CESC	0.550522278
TCGA.WL.A834.01A	CESC	0.197515141
TCGA.XS.A8TJ.01A	CESC	0.353491357
TCGA.ZJ.A8QO.01A	CESC	0.47494704
TCGA.ZJ.A8QQ.01A	CESC	0.272212475
TCGA.ZJ.A8QR.01A	CESC	0.212156691
TCGA.ZJ.AAX4.01A	CESC	0.410096965
TCGA.ZJ.AAX8.01A	CESC	0.350919085
TCGA.ZJ.AAXA.01A	CESC	0.148847499
TCGA.ZJ.AAXB.01A	CESC	0.127513975
TCGA.ZJ.AAXD.01A	CESC	0.060578691
TCGA.ZJ.AAXF.01A	CESC	0.396090036
TCGA.ZJ.AAXI.01A	CESC	0.072364259
TCGA.ZJ.AAXJ.01A	CESC	0.265355471
TCGA.ZJ.AAXN.01A	CESC	0.372936362
TCGA.ZJ.AAXT.01A	CESC	0.512330087
TCGA.ZJ.AAXU.01A	CESC	0.464720512
TCGA.ZJ.AB0H.01A	CESC	0.474075631
TCGA.ZJ.AB0I.01A	CESC	0.243682878
TCGA.ZX.AA5X.01A	CESC	0.372099633
TCGA.HM.A6W2.06A	CESC	-0.007389124
TCGA.UC.A7PG.06A	CESC	0.445589797
TCGA.3L.AA1B.01A	COAD	0.111886816
TCGA.4N.A93T.01A	COAD	-0.019241067
TCGA.4T.AA8H.01A	COAD	-0.170250069
TCGA.5M.AAT4.01A	COAD	0.022648792
TCGA.5M.AAT5.01A	COAD	0.005354407
TCGA.5M.AAT6.01A	COAD	0.504948545
TCGA.5M.AATA.01A	COAD	0.110708276
TCGA.5M.AATE.01A	COAD	0.000440146
TCGA.A6.2671.01A	COAD	0.325503451
TCGA.A6.2672.01A	COAD	0.478541681
TCGA.A6.2672.01B	COAD	0.365633124
TCGA.A6.2674.01A	COAD	0.419870084
TCGA.A6.2674.01A	COAD	0.293439318
TCGA.A6.2674.01B	COAD	0.291463056
TCGA.A6.2675.01A	COAD	0.380234682
TCGA.A6.2676.01A	COAD	0.433396038
TCGA.A6.2677.01A	COAD	0.022551796
TCGA.A6.2677.01A	COAD	-0.02228601
TCGA.A6.2677.01B	COAD	-0.021882472
TCGA.A6.2678.01A	COAD	0.359589507
TCGA.A6.2679.01A	COAD	0.283312263
TCGA.A6.2680.01A	COAD	0.147945925
TCGA.A6.2681.01A	COAD	0.321654271
TCGA.A6.2682.01A	COAD	0.185387506
TCGA.A6.2683.01A	COAD	-0.061953291
TCGA.A6.2684.01A	COAD	0.365580869
TCGA.A6.2684.01A	COAD	0.31754825
TCGA.A6.2684.01C	COAD	0.421016691
TCGA.A6.2685.01A	COAD	0.300940575
TCGA.A6.2686.01A	COAD	0.488777531
TCGA.A6.3807.01A	COAD	0.30559304
TCGA.A6.3808.01A	COAD	0.429227254
TCGA.A6.3809.01A	COAD	0.51307821
TCGA.A6.3809.01A	COAD	0.499893383
TCGA.A6.3809.01B	COAD	0.524720203
TCGA.A6.3810.01A	COAD	0.437389195
TCGA.A6.3810.01A	COAD	0.317422022
TCGA.A6.3810.01B	COAD	0.279934814
TCGA.A6.4105.01A	COAD	0.468570691
TCGA.A6.4107.01A	COAD	0.248550988
TCGA.A6.5656.01A	COAD	0.045401391
TCGA.A6.5656.01A	COAD	-0.021255851
TCGA.A6.5656.01B	COAD	0.231282815
TCGA.A6.5657.01A	COAD	0.378092438
TCGA.A6.5659.01A	COAD	0.184001554
TCGA.A6.5659.01A	COAD	0.09664339
TCGA.A6.5659.01B	COAD	0.077252406
TCGA.A6.5660.01A	COAD	0.061154608
TCGA.A6.5661.01A	COAD	0.231126627
TCGA.A6.5661.01B	COAD	0.386709691
TCGA.A6.5662.01A	COAD	0.055242714
TCGA.A6.5664.01A	COAD	0.294020734
TCGA.A6.5665.01A	COAD	0.328088009
TCGA.A6.5665.01B	COAD	0.314841392
TCGA.A6.5666.01A	COAD	0.093616689
TCGA.A6.5667.01A	COAD	0.193305897
TCGA.A6.6137.01A	COAD	0.110556997
TCGA.A6.6138.01A	COAD	0.489442396
TCGA.A6.6140.01A	COAD	0.094307595
TCGA.A6.6141.01A	COAD	0.288340894
TCGA.A6.6142.01A	COAD	0.281122191
TCGA.A6.6648.01A	COAD	0.096795211
TCGA.A6.6649.01A	COAD	0.20995011
TCGA.A6.6650.01A	COAD	0.007405526
TCGA.A6.6650.01A	COAD	-0.042055454
TCGA.A6.6650.01B	COAD	0.071449566
TCGA.A6.6651.01A	COAD	0.409346584
TCGA.A6.6652.01A	COAD	-0.087050453
TCGA.A6.6653.01A	COAD	0.179800774
TCGA.A6.6654.01A	COAD	0.535860673
TCGA.A6.6780.01A	COAD	0.526695963
TCGA.A6.6780.01A	COAD	0.466512322
TCGA.A6.6780.01B	COAD	0.523417719
TCGA.A6.6781.01A	COAD	0.383924441
TCGA.A6.6781.01A	COAD	0.312334484
TCGA.A6.6781.01B	COAD	0.456263915
TCGA.A6.6782.01A	COAD	0.333480744
TCGA.A6.A565.01A	COAD	0.333497656
TCGA.A6.A566.01A	COAD	0.310973542
TCGA.A6.A567.01A	COAD	0.052765598
TCGA.A6.A56B.01A	COAD	0.070388051
TCGA.A6.A5ZU.01A	COAD	0.291545698
TCGA.AA.3488.01A	COAD	0.158512171
TCGA.AA.3489.01A	COAD	0.457914048
TCGA.AA.3492.01A	COAD	0.323809192
TCGA.AA.3494.01A	COAD	0.156637928
TCGA.AA.3495.01A	COAD	0.257600319
TCGA.AA.3496.01A	COAD	0.334384593
TCGA.AA.3502.01A	COAD	0.102818249
TCGA.AA.3506.01A	COAD	0.267326157
TCGA.AA.3509.01A	COAD	0.212978568
TCGA.AA.3510.01A	COAD	0.395316161
TCGA.AA.3511.01A	COAD	0.165218186
TCGA.AA.3514.01A	COAD	0.113804349
TCGA.AA.3516.01A	COAD	0.414680832
TCGA.AA.3517.01A	COAD	0.124166705
TCGA.AA.3518.01A	COAD	0.408019556
TCGA.AA.3519.01A	COAD	0.131454712
TCGA.AA.3520.01A	COAD	0.354237683
TCGA.AA.3521.01A	COAD	0.192202125
TCGA.AA.3522.01A	COAD	0.22350443
TCGA.AA.3524.01A	COAD	0.253584944
TCGA.AA.3525.01A	COAD	0.281235483
TCGA.AA.3526.01A	COAD	0.448463611
TCGA.AA.3527.01A	COAD	0.304492984
TCGA.AA.3529.01A	COAD	0.135018652
TCGA.AA.3530.01A	COAD	0.138305846
TCGA.AA.3531.01A	COAD	0.049907612
TCGA.AA.3532.01A	COAD	0.453184579
TCGA.AA.3534.01A	COAD	0.127843608
TCGA.AA.3538.01A	COAD	0.144240983
TCGA.AA.3542.01A	COAD	0.132908134
TCGA.AA.3543.01A	COAD	0.46920192
TCGA.AA.3544.01A	COAD	0.489241008
TCGA.AA.3548.01A	COAD	0.261432942
TCGA.AA.3549.01A	COAD	0.260509999
TCGA.AA.3552.01A	COAD	0.26227178
TCGA.AA.3553.01A	COAD	0.356665506
TCGA.AA.3554.01A	COAD	0.414888762
TCGA.AA.3555.01A	COAD	0.284955734
TCGA.AA.3556.01A	COAD	0.249811875
TCGA.AA.3560.01A	COAD	0.166655814
TCGA.AA.3561.01A	COAD	0.189774726
TCGA.AA.3562.01A	COAD	0.215450134
TCGA.AA.3655.01A	COAD	0.232771309
TCGA.AA.3660.01A	COAD	0.108067252
TCGA.AA.3662.01A	COAD	0.347348925
TCGA.AA.3663.01A	COAD	0.263596296
TCGA.AA.3664.01A	COAD	0.203754701
TCGA.AA.3666.01A	COAD	0.315108583
TCGA.AA.3667.01A	COAD	0.167179562
TCGA.AA.3672.01A	COAD	0.424661961
TCGA.AA.3673.01A	COAD	0.200959312
TCGA.AA.3675.01A	COAD	0.245979669
TCGA.AA.3678.01A	COAD	0.142451491
TCGA.AA.3679.01A	COAD	0.197701631
TCGA.AA.3680.01A	COAD	0.166183967
TCGA.AA.3681.01A	COAD	0.335216883
TCGA.AA.3684.01A	COAD	0.273513258
TCGA.AA.3685.01A	COAD	0.465503958
TCGA.AA.3688.01A	COAD	0.113743891
TCGA.AA.3692.01A	COAD	0.213769737
TCGA.AA.3693.01A	COAD	0.091809985
TCGA.AA.3695.01A	COAD	-0.151040589
TCGA.AA.3696.01A	COAD	0.004060839
TCGA.AA.3697.01A	COAD	0.24702231
TCGA.AA.3710.01A	COAD	0.505410272
TCGA.AA.3712.01A	COAD	0.229487818
TCGA.AA.3713.01A	COAD	0.335778645
TCGA.AA.3715.01A	COAD	0.445143311
TCGA.AA.3811.01A	COAD	0.269519314
TCGA.AA.3812.01A	COAD	0.252707047
TCGA.AA.3814.01A	COAD	0.378865815
TCGA.AA.3815.01A	COAD	0.489380131
TCGA.AA.3818.01A	COAD	0.192649317
TCGA.AA.3819.01A	COAD	0.06301313
TCGA.AA.3821.01A	COAD	0.190518497
TCGA.AA.3831.01A	COAD	0.125472681
TCGA.AA.3833.01A	COAD	0.381411992
TCGA.AA.3837.01A	COAD	0.160317537
TCGA.AA.3841.01A	COAD	0.239607403
TCGA.AA.3842.01A	COAD	0.283194452
TCGA.AA.3844.01A	COAD	0.210820317
TCGA.AA.3845.01A	COAD	0.385473338
TCGA.AA.3846.01A	COAD	0.223733618
TCGA.AA.3848.01A	COAD	0.063464826
TCGA.AA.3850.01A	COAD	0.245037003
TCGA.AA.3851.01A	COAD	0.32756175
TCGA.AA.3852.01A	COAD	0.255906905
TCGA.AA.3854.01A	COAD	0.130150172
TCGA.AA.3855.01A	COAD	0.139012131
TCGA.AA.3856.01A	COAD	0.330113285
TCGA.AA.3858.01A	COAD	0.259209221
TCGA.AA.3860.01A	COAD	0.359582671
TCGA.AA.3861.01A	COAD	0.17903245
TCGA.AA.3862.01A	COAD	0.368390137
TCGA.AA.3864.01A	COAD	0.28753484
TCGA.AA.3866.01A	COAD	0.44616045
TCGA.AA.3867.01A	COAD	0.219482568
TCGA.AA.3869.01A	COAD	0.322878359
TCGA.AA.3870.01A	COAD	0.358522592
TCGA.AA.3872.01A	COAD	0.395911446
TCGA.AA.3875.01A	COAD	0.357893625
TCGA.AA.3877.01A	COAD	0.395426895
TCGA.AA.3930.01A	COAD	0.33349189
TCGA.AA.3939.01A	COAD	0.352802733
TCGA.AA.3941.01A	COAD	0.115049599
TCGA.AA.3947.01A	COAD	0.468326134
TCGA.AA.3949.01A	COAD	0.564459538
TCGA.AA.3950.01A	COAD	0.455843579
TCGA.AA.3952.01A	COAD	0.18042505
TCGA.AA.3955.01A	COAD	0.158547429
TCGA.AA.3956.01A	COAD	0.160719603
TCGA.AA.3966.01A	COAD	0.477272412
TCGA.AA.3968.01A	COAD	0.288619957
TCGA.AA.3970.01A	COAD	0.274235147
TCGA.AA.3971.01A	COAD	0.301245468
TCGA.AA.3972.01A	COAD	0.121527318
TCGA.AA.3973.01A	COAD	0.075691055
TCGA.AA.3975.01A	COAD	0.167139975
TCGA.AA.3976.01A	COAD	0.179864995
TCGA.AA.3977.01A	COAD	0.426693029
TCGA.AA.3979.01A	COAD	0.188132899
TCGA.AA.3980.01A	COAD	0.329278806
TCGA.AA.3982.01A	COAD	0.320882218
TCGA.AA.3984.01A	COAD	0.361147477
TCGA.AA.3986.01A	COAD	0.379103829
TCGA.AA.3989.01A	COAD	0.280978884
TCGA.AA.3994.01A	COAD	0.205644537
TCGA.AA.A004.01A	COAD	0.206623478
TCGA.AA.A00A.01A	COAD	0.389387183
TCGA.AA.A00D.01A	COAD	0.478087641
TCGA.AA.A00E.01A	COAD	0.440683782
TCGA.AA.A00F.01A	COAD	0.137688564
TCGA.AA.A00J.01A	COAD	0.249295086
TCGA.AA.A00K.01A	COAD	0.090972418
TCGA.AA.A00L.01A	COAD	0.04083255
TCGA.AA.A00N.01A	COAD	0.23353224
TCGA.AA.A00O.01A	COAD	0.148598173
TCGA.AA.A00Q.01A	COAD	0.232558462
TCGA.AA.A00R.01A	COAD	0.511354031
TCGA.AA.A00U.01A	COAD	0.09837043
TCGA.AA.A00W.01A	COAD	0.047056374
TCGA.AA.A00Z.01A	COAD	0.128229207
TCGA.AA.A010.01A	COAD	0.282254346
TCGA.AA.A017.01A	COAD	0.099801943
TCGA.AA.A01C.01A	COAD	0.196140022
TCGA.AA.A01D.01A	COAD	0.255536331
TCGA.AA.A01F.01A	COAD	-0.015917233
TCGA.AA.A01G.01A	COAD	0.111726109
TCGA.AA.A01I.01A	COAD	0.208348241
TCGA.AA.A01K.01A	COAD	0.253989189
TCGA.AA.A01P.01A	COAD	0.514834134
TCGA.AA.A01Q.01A	COAD	0.212015407
TCGA.AA.A01R.01A	COAD	0.461223359
TCGA.AA.A01S.01A	COAD	-0.043625982
TCGA.AA.A01T.01A	COAD	0.14752728
TCGA.AA.A01V.01A	COAD	0.085857708
TCGA.AA.A01X.01A	COAD	0.046871823
TCGA.AA.A01Z.01A	COAD	-0.024309436
TCGA.AA.A022.01A	COAD	0.36229386
TCGA.AA.A024.01A	COAD	-0.003028768
TCGA.AA.A029.01A	COAD	0.016497465
TCGA.AA.A02E.01A	COAD	-0.026583528
TCGA.AA.A02F.01A	COAD	0.000311838
TCGA.AA.A02H.01A	COAD	0.066141721
TCGA.AA.A02J.01A	COAD	-0.06371239
TCGA.AA.A02K.01A	COAD	-0.025561973
TCGA.AA.A02O.01A	COAD	0.089550296
TCGA.AA.A02R.01A	COAD	0.471011712
TCGA.AA.A02W.01A	COAD	0.101239228
TCGA.AA.A02Y.01A	COAD	0.173841585
TCGA.AA.A03F.01A	COAD	0.011771177
TCGA.AA.A03J.01A	COAD	0.287527424
TCGA.AD.5900.01A	COAD	0.386926447
TCGA.AD.6548.01A	COAD	0.454503871
TCGA.AD.6888.01A	COAD	-0.034259965
TCGA.AD.6889.01A	COAD	0.170051633
TCGA.AD.6890.01A	COAD	0.198193947
TCGA.AD.6895.01A	COAD	0.421190826
TCGA.AD.6899.01A	COAD	0.37954826
TCGA.AD.6901.01A	COAD	0.435176439
TCGA.AD.6963.01A	COAD	0.321067559
TCGA.AD.6964.01A	COAD	0.436778584
TCGA.AD.6965.01A	COAD	0.077833446
TCGA.AD.A5EJ.01A	COAD	0.219361903
TCGA.AD.A5EK.01A	COAD	-0.054852363
TCGA.AM.5820.01A	COAD	0.182071853
TCGA.AM.5821.01A	COAD	0.489133625
TCGA.AU.3779.01A	COAD	0.18142826
TCGA.AU.6004.01A	COAD	0.403472174
TCGA.AY.4070.01A	COAD	0.164852415
TCGA.AY.4071.01A	COAD	0.256100525
TCGA.AY.5543.01A	COAD	0.28898821
TCGA.AY.6196.01A	COAD	0.570604012
TCGA.AY.6197.01A	COAD	0.135286543
TCGA.AY.6386.01A	COAD	0.130692748
TCGA.AY.A54L.01A	COAD	-0.064266276
TCGA.AY.A69D.01A	COAD	0.042249159
TCGA.AY.A71X.01A	COAD	-0.118100203
TCGA.AY.A8YK.01A	COAD	-0.041743431
TCGA.AZ.4308.01A	COAD	0.285004462
TCGA.AZ.4313.01A	COAD	0.150647888
TCGA.AZ.4315.01A	COAD	0.368115429
TCGA.AZ.4323.01A	COAD	0.404895688
TCGA.AZ.4614.01A	COAD	0.137512626
TCGA.AZ.4615.01A	COAD	0.387817894
TCGA.AZ.4616.01A	COAD	0.379457346
TCGA.AZ.4681.01A	COAD	0.01250398
TCGA.AZ.4682.01B	COAD	0.099742181
TCGA.AZ.4684.01A	COAD	0.240190162
TCGA.AZ.5403.01A	COAD	0.20900063
TCGA.AZ.5407.01A	COAD	0.067374892
TCGA.AZ.6598.01A	COAD	0.279760547
TCGA.AZ.6599.01A	COAD	0.002041935
TCGA.AZ.6600.01A	COAD	0.288196469
TCGA.AZ.6601.01A	COAD	0.488708607
TCGA.AZ.6603.01A	COAD	0.308158038
TCGA.AZ.6605.01A	COAD	0.408014813
TCGA.AZ.6606.01A	COAD	0.038478843
TCGA.AZ.6607.01A	COAD	0.374267169
TCGA.AZ.6608.01A	COAD	-0.063145231
TCGA.CA.5254.01A	COAD	0.051076216
TCGA.CA.5255.01A	COAD	0.09475363
TCGA.CA.5256.01A	COAD	0.188798215
TCGA.CA.5796.01A	COAD	0.033621771
TCGA.CA.5797.01A	COAD	0.257086073
TCGA.CA.6715.01A	COAD	-0.026929846
TCGA.CA.6716.01A	COAD	-0.044616523
TCGA.CA.6717.01A	COAD	0.470029428
TCGA.CA.6718.01A	COAD	0.515074928
TCGA.CA.6719.01A	COAD	0.315853541
TCGA.CK.4947.01B	COAD	0.307147557
TCGA.CK.4948.01B	COAD	0.17986999
TCGA.CK.4950.01A	COAD	0.292531392
TCGA.CK.4951.01A	COAD	0.398621136
TCGA.CK.4952.01A	COAD	0.092266972
TCGA.CK.5912.01A	COAD	0.038905314
TCGA.CK.5913.01A	COAD	0.317595383
TCGA.CK.5914.01A	COAD	0.377669555
TCGA.CK.5915.01A	COAD	-0.122388705
TCGA.CK.5916.01A	COAD	0.45332559
TCGA.CK.6746.01A	COAD	0.353090954
TCGA.CK.6747.01A	COAD	0.144070066
TCGA.CK.6748.01A	COAD	0.194778161
TCGA.CK.6751.01A	COAD	0.189395176
TCGA.CM.4743.01A	COAD	0.283343931
TCGA.CM.4744.01A	COAD	0.317993193
TCGA.CM.4746.01A	COAD	0.148607537
TCGA.CM.4747.01A	COAD	0.127658036
TCGA.CM.4748.01A	COAD	0.311827306
TCGA.CM.4750.01A	COAD	0.195216496
TCGA.CM.4751.01A	COAD	0.427026404
TCGA.CM.4752.01A	COAD	0.372373286
TCGA.CM.5341.01A	COAD	0.470214643
TCGA.CM.5344.01A	COAD	0.158497789
TCGA.CM.5348.01A	COAD	0.231261608
TCGA.CM.5349.01A	COAD	0.34668807
TCGA.CM.5860.01A	COAD	0.350595013
TCGA.CM.5861.01A	COAD	0.214999893
TCGA.CM.5862.01A	COAD	0.083913136
TCGA.CM.5863.01A	COAD	0.277760542
TCGA.CM.5864.01A	COAD	0.100775052
TCGA.CM.5868.01A	COAD	0.148177539
TCGA.CM.6161.01A	COAD	0.17417629
TCGA.CM.6162.01A	COAD	0.465039528
TCGA.CM.6163.01A	COAD	0.211304169
TCGA.CM.6164.01A	COAD	0.305758309
TCGA.CM.6165.01A	COAD	0.272854509
TCGA.CM.6166.01A	COAD	0.025498285
TCGA.CM.6167.01A	COAD	0.309640996
TCGA.CM.6168.01A	COAD	0.419044195
TCGA.CM.6169.01A	COAD	0.443722437
TCGA.CM.6170.01A	COAD	0.245983659
TCGA.CM.6171.01A	COAD	0.217731317
TCGA.CM.6172.01A	COAD	0.015952912
TCGA.CM.6674.01A	COAD	0.376168316
TCGA.CM.6675.01A	COAD	0.102571385
TCGA.CM.6676.01A	COAD	0.068286546
TCGA.CM.6677.01A	COAD	0.297011155
TCGA.CM.6678.01A	COAD	0.004099787
TCGA.CM.6679.01A	COAD	0.25519757
TCGA.CM.6680.01A	COAD	0.263248242
TCGA.D5.5537.01A	COAD	0.006066898
TCGA.D5.5538.01A	COAD	0.440092256
TCGA.D5.5539.01A	COAD	0.260504183
TCGA.D5.5540.01A	COAD	0.37675113
TCGA.D5.5541.01A	COAD	0.352426333
TCGA.D5.6529.01A	COAD	0.373498822
TCGA.D5.6530.01A	COAD	0.37683823
TCGA.D5.6531.01A	COAD	0.350898659
TCGA.D5.6532.01A	COAD	0.081059938
TCGA.D5.6533.01A	COAD	0.182635828
TCGA.D5.6534.01A	COAD	0.511578287
TCGA.D5.6535.01A	COAD	0.299413697
TCGA.D5.6536.01A	COAD	0.205342125
TCGA.D5.6537.01A	COAD	0.172028368
TCGA.D5.6538.01A	COAD	-0.110246077
TCGA.D5.6539.01A	COAD	0.112678462
TCGA.D5.6540.01A	COAD	0.316789104
TCGA.D5.6541.01A	COAD	0.443262608
TCGA.D5.6898.01A	COAD	0.297706211
TCGA.D5.6920.01A	COAD	0.173689815
TCGA.D5.6922.01A	COAD	0.305645536
TCGA.D5.6923.01A	COAD	0.178892496
TCGA.D5.6924.01A	COAD	0.411869681
TCGA.D5.6926.01A	COAD	0.405737659
TCGA.D5.6927.01A	COAD	0.442698752
TCGA.D5.6928.01A	COAD	0.570140618
TCGA.D5.6929.01A	COAD	0.232415512
TCGA.D5.6930.01A	COAD	0.443503903
TCGA.D5.6931.01A	COAD	0.317832078
TCGA.D5.6932.01A	COAD	0.286511077
TCGA.D5.7000.01A	COAD	0.300732714
TCGA.DM.A0X9.01A	COAD	0.212433861
TCGA.DM.A0XD.01A	COAD	0.145959523
TCGA.DM.A0XF.01A	COAD	0.150541355
TCGA.DM.A1D0.01A	COAD	-0.069982828
TCGA.DM.A1D4.01A	COAD	0.099406697
TCGA.DM.A1D6.01A	COAD	-0.134625335
TCGA.DM.A1D7.01A	COAD	0.084960169
TCGA.DM.A1D8.01A	COAD	0.094080176
TCGA.DM.A1D9.01A	COAD	0.125441778
TCGA.DM.A1DA.01A	COAD	0.191381065
TCGA.DM.A1DB.01A	COAD	0.172472009
TCGA.DM.A1HA.01A	COAD	0.154298835
TCGA.DM.A1HB.01A	COAD	0.190737773
TCGA.DM.A280.01A	COAD	0.161572561
TCGA.DM.A282.01A	COAD	-0.009743711
TCGA.DM.A285.01A	COAD	0.026222317
TCGA.DM.A288.01A	COAD	-0.053691239
TCGA.DM.A28A.01A	COAD	0.186331269
TCGA.DM.A28C.01A	COAD	-0.090697538
TCGA.DM.A28E.01A	COAD	-0.001967369
TCGA.DM.A28F.01A	COAD	0.14227261
TCGA.DM.A28G.01A	COAD	0.015184134
TCGA.DM.A28H.01A	COAD	0.085793972
TCGA.DM.A28K.01A	COAD	0.082176143
TCGA.DM.A28M.01A	COAD	0.021677736
TCGA.F4.6459.01A	COAD	0.17051788
TCGA.F4.6460.01A	COAD	0.20608625
TCGA.F4.6461.01A	COAD	0.296292494
TCGA.F4.6463.01A	COAD	0.27349553
TCGA.F4.6569.01A	COAD	0.354833299
TCGA.F4.6570.01A	COAD	0.453958434
TCGA.F4.6703.01A	COAD	0.574430122
TCGA.F4.6704.01A	COAD	0.258074538
TCGA.F4.6805.01A	COAD	0.413196839
TCGA.F4.6806.01A	COAD	0.144284396
TCGA.F4.6807.01A	COAD	0.46684199
TCGA.F4.6808.01A	COAD	0.028324209
TCGA.F4.6809.01A	COAD	0.388551928
TCGA.F4.6854.01A	COAD	0.294882105
TCGA.F4.6855.01A	COAD	0.157989114
TCGA.F4.6856.01A	COAD	0.209821135
TCGA.G4.6293.01A	COAD	0.170055796
TCGA.G4.6294.01A	COAD	-0.034780005
TCGA.G4.6295.01A	COAD	0.402218462
TCGA.G4.6297.01A	COAD	0.340315328
TCGA.G4.6298.01A	COAD	0.120563511
TCGA.G4.6299.01A	COAD	0.317398396
TCGA.G4.6302.01A	COAD	0.3269577
TCGA.G4.6303.01A	COAD	0.136707819
TCGA.G4.6304.01A	COAD	0.244928741
TCGA.G4.6306.01A	COAD	0.133144758
TCGA.G4.6307.01A	COAD	0.009141896
TCGA.G4.6309.01A	COAD	0.158793439
TCGA.G4.6310.01A	COAD	0.008886489
TCGA.G4.6311.01A	COAD	0.291145169
TCGA.G4.6314.01A	COAD	0.249705412
TCGA.G4.6315.01A	COAD	-0.029260912
TCGA.G4.6317.01A	COAD	-0.01983473
TCGA.G4.6317.02A	COAD	-0.037697383
TCGA.G4.6320.01A	COAD	0.11253738
TCGA.G4.6321.01A	COAD	0.17883939
TCGA.G4.6322.01A	COAD	0.183011644
TCGA.G4.6323.01A	COAD	0.225367497
TCGA.G4.6586.01A	COAD	0.310681851
TCGA.G4.6588.01A	COAD	0.270001661
TCGA.G4.6625.01A	COAD	0.48888048
TCGA.G4.6626.01A	COAD	0.110741435
TCGA.G4.6627.01A	COAD	0.453564472
TCGA.G4.6628.01A	COAD	0.511593463
TCGA.NH.A50T.01A	COAD	0.015113015
TCGA.NH.A50U.01A	COAD	0.016089077
TCGA.NH.A50V.01A	COAD	0.28493818
TCGA.NH.A5IV.01A	COAD	0.27018393
TCGA.NH.A6GA.01A	COAD	0.051441197
TCGA.NH.A6GB.01A	COAD	0.119605054
TCGA.NH.A6GC.01A	COAD	-0.063168201
TCGA.NH.A8F7.01A	COAD	-0.033700548
TCGA.NH.A8F8.01A	COAD	0.250085691
TCGA.QG.A5YV.01A	COAD	0.082314506
TCGA.QG.A5YW.01A	COAD	0.236928128
TCGA.QG.A5YX.01A	COAD	0.049195589
TCGA.QG.A5Z1.01A	COAD	0.014789014
TCGA.QG.A5Z2.01A	COAD	0.249179254
TCGA.QL.A97D.01A	COAD	0.224173294
TCGA.RU.A8FL.01A	COAD	-0.079121159
TCGA.SS.A7HO.01A	COAD	-0.068472725
TCGA.T9.A92H.01A	COAD	0.01673759
TCGA.WS.AB45.01A	COAD	0.403382277
TCGA.NH.A8F7.06A	COAD	-0.207388166
TCGA.02.0047.01A	GBM	-0.012614085
TCGA.02.0055.01A	GBM	0.251891439
TCGA.02.2483.01A	GBM	0.063488064
TCGA.02.2485.01A	GBM	0.180235398
TCGA.02.2486.01A	GBM	0.213548063
TCGA.06.0125.01A	GBM	-0.086856875
TCGA.06.0125.02A	GBM	0.059050729
TCGA.06.0129.01A	GBM	0.04866457
TCGA.06.0130.01A	GBM	0.446466405
TCGA.06.0132.01A	GBM	0.314716265
TCGA.06.0138.01A	GBM	0.164796429
TCGA.06.0139.01A	GBM	0.445549259
TCGA.06.0141.01A	GBM	0.23153171
TCGA.06.0152.02A	GBM	0.321231019
TCGA.06.0156.01A	GBM	0.241269687
TCGA.06.0156.01A	GBM	0.241607707
TCGA.06.0157.01A	GBM	0.007654245
TCGA.06.0158.01A	GBM	0.041108203
TCGA.06.0168.01A	GBM	0.18868293
TCGA.06.0171.02A	GBM	0.322769082
TCGA.06.0174.01A	GBM	-0.093791742
TCGA.06.0178.01A	GBM	0.186558933
TCGA.06.0184.01A	GBM	0.072032515
TCGA.06.0187.01A	GBM	0.044723074
TCGA.06.0190.01A	GBM	0.201540136
TCGA.06.0190.02A	GBM	0.218284957
TCGA.06.0210.01A	GBM	0.016661102
TCGA.06.0210.02A	GBM	0.135028949
TCGA.06.0211.01A	GBM	0.056590068
TCGA.06.0211.01B	GBM	-0.064782688
TCGA.06.0211.02A	GBM	0.22549433
TCGA.06.0219.01A	GBM	0.217828403
TCGA.06.0221.02A	GBM	-0.096324774
TCGA.06.0238.01A	GBM	0.24544838
TCGA.06.0644.01A	GBM	0.132308986
TCGA.06.0645.01A	GBM	0.189482332
TCGA.06.0646.01A	GBM	0.099835066
TCGA.06.0649.01B	GBM	0.098206891
TCGA.06.0686.01A	GBM	-0.001513677
TCGA.06.0743.01A	GBM	0.039873313
TCGA.06.0744.01A	GBM	0.02633823
TCGA.06.0745.01A	GBM	0.096733396
TCGA.06.0747.01A	GBM	-0.006082043
TCGA.06.0749.01A	GBM	0.096055655
TCGA.06.0750.01A	GBM	0.265325435
TCGA.06.0878.01A	GBM	0.111806008
TCGA.06.0882.01A	GBM	0.064549256
TCGA.06.1804.01A	GBM	-0.031231959
TCGA.06.2557.01A	GBM	0.292753868
TCGA.06.2558.01A	GBM	-0.047521293
TCGA.06.2559.01A	GBM	-0.05588601
TCGA.06.2561.01A	GBM	0.038028069
TCGA.06.2562.01A	GBM	-0.044412922
TCGA.06.2563.01A	GBM	0.096696575
TCGA.06.2564.01A	GBM	-0.069733403
TCGA.06.2565.01A	GBM	0.001725705
TCGA.06.2567.01A	GBM	0.218293895
TCGA.06.2569.01A	GBM	-0.099601953
TCGA.06.2570.01A	GBM	-0.028698662
TCGA.06.5408.01A	GBM	0.02563707
TCGA.06.5410.01A	GBM	0.229450336
TCGA.06.5411.01A	GBM	0.026719707
TCGA.06.5412.01A	GBM	0.168280452
TCGA.06.5413.01A	GBM	0.163728045
TCGA.06.5414.01A	GBM	0.060682607
TCGA.06.5415.01A	GBM	0.039829628
TCGA.06.5416.01A	GBM	0.017049381
TCGA.06.5417.01A	GBM	-0.10289071
TCGA.06.5418.01A	GBM	0.024922133
TCGA.06.5856.01A	GBM	-0.019695715
TCGA.06.5858.01A	GBM	0.029260454
TCGA.06.5859.01A	GBM	0.115533321
TCGA.08.0386.01A	GBM	-0.145650516
TCGA.12.0616.01A	GBM	0.067291954
TCGA.12.0618.01A	GBM	-0.148174132
TCGA.12.0619.01A	GBM	0.032284955
TCGA.12.0821.01A	GBM	-0.026971079
TCGA.12.1597.01B	GBM	-0.014011967
TCGA.12.3650.01A	GBM	-0.055115028
TCGA.12.3652.01A	GBM	0.020496399
TCGA.12.3653.01A	GBM	0.043891528
TCGA.12.5295.01A	GBM	0.120795978
TCGA.12.5299.01A	GBM	0.104444264
TCGA.14.0736.02A	GBM	0.32813461
TCGA.14.0781.01B	GBM	-0.04920066
TCGA.14.0787.01A	GBM	0.047127743
TCGA.14.0789.01A	GBM	0.06948402
TCGA.14.0790.01B	GBM	0.011869654
TCGA.14.0817.01A	GBM	0.219710332
TCGA.14.0871.01A	GBM	-0.008469196
TCGA.14.1034.01A	GBM	-0.006818593
TCGA.14.1034.02B	GBM	-0.112326937
TCGA.14.1402.02A	GBM	0.22213076
TCGA.14.1823.01A	GBM	0.100299433
TCGA.14.1825.01A	GBM	-0.06522167
TCGA.14.1829.01A	GBM	0.148490046
TCGA.14.2554.01A	GBM	0.086815072
TCGA.15.0742.01A	GBM	-0.085588567
TCGA.15.1444.01A	GBM	0.065655647
TCGA.16.0846.01A	GBM	0.219166404
TCGA.16.1045.01B	GBM	0.142646942
TCGA.19.0957.02A	GBM	0.024165865
TCGA.19.1389.02A	GBM	0.229295444
TCGA.19.1390.01A	GBM	-0.101997856
TCGA.19.1787.01B	GBM	0.05564858
TCGA.19.2619.01A	GBM	-0.034031051
TCGA.19.2620.01A	GBM	0.024144168
TCGA.19.2624.01A	GBM	-0.061817217
TCGA.19.2625.01A	GBM	-0.025284532
TCGA.19.2629.01A	GBM	0.068692524
TCGA.19.4065.01A	GBM	0.158245524
TCGA.19.4065.02A	GBM	0.140384224
TCGA.19.5960.01A	GBM	-0.071472619
TCGA.26.1442.01A	GBM	-0.112133006
TCGA.26.5132.01A	GBM	0.00608259
TCGA.26.5133.01A	GBM	-0.13038957
TCGA.26.5134.01A	GBM	0.025383856
TCGA.26.5135.01A	GBM	0.034145056
TCGA.26.5136.01B	GBM	0.148760392
TCGA.26.5139.01A	GBM	0.021724939
TCGA.27.1830.01A	GBM	0.14766129
TCGA.27.1831.01A	GBM	0.245417971
TCGA.27.1832.01A	GBM	0.067278856
TCGA.27.1834.01A	GBM	0.113902464
TCGA.27.1835.01A	GBM	-0.032533423
TCGA.27.1837.01A	GBM	0.072056743
TCGA.27.2519.01A	GBM	0.092476861
TCGA.27.2521.01A	GBM	-0.095192151
TCGA.27.2523.01A	GBM	-0.0452296
TCGA.27.2524.01A	GBM	0.179356695
TCGA.27.2526.01A	GBM	0.211028278
TCGA.27.2528.01A	GBM	-0.005286811
TCGA.28.1747.01C	GBM	0.136942936
TCGA.28.1753.01A	GBM	0.23981361
TCGA.28.2499.01A	GBM	-0.00011366
TCGA.28.2509.01A	GBM	-0.062490908
TCGA.28.2510.01A	GBM	-0.016470971
TCGA.28.2513.01A	GBM	0.203140992
TCGA.28.2514.01A	GBM	-0.045688902
TCGA.28.5204.01A	GBM	0.063985495
TCGA.28.5207.01A	GBM	0.054631008
TCGA.28.5208.01A	GBM	0.127976125
TCGA.28.5209.01A	GBM	0.004209133
TCGA.28.5213.01A	GBM	0.230568778
TCGA.28.5215.01A	GBM	0.111214528
TCGA.28.5216.01A	GBM	0.063385589
TCGA.28.5218.01A	GBM	0.330537797
TCGA.28.5220.01A	GBM	0.101187866
TCGA.32.1970.01A	GBM	-0.079573208
TCGA.32.1980.01A	GBM	0.174597435
TCGA.32.1982.01A	GBM	0.176306717
TCGA.32.2615.01A	GBM	0.123227871
TCGA.32.2616.01A	GBM	-0.004811266
TCGA.32.2632.01A	GBM	0.139473978
TCGA.32.2634.01A	GBM	-0.019372238
TCGA.32.2638.01A	GBM	0.187673237
TCGA.32.4213.01A	GBM	0.259802376
TCGA.32.5222.01A	GBM	0.165831214
TCGA.41.2571.01A	GBM	-0.005104816
TCGA.41.2572.01A	GBM	0.063601069
TCGA.41.3915.01A	GBM	0.103811785
TCGA.41.4097.01A	GBM	0.01907561
TCGA.41.5651.01A	GBM	-0.125202211
TCGA.76.4925.01A	GBM	-0.015418257
TCGA.76.4926.01B	GBM	-0.036891289
TCGA.76.4927.01A	GBM	0.055076109
TCGA.76.4928.01B	GBM	-0.043970977
TCGA.76.4929.01A	GBM	0.047260074
TCGA.76.4931.01A	GBM	-0.104615118
TCGA.76.4932.01A	GBM	-0.069633092
TCGA.4P.AA8J.01A	HNSC	0.453059895
TCGA.BA.4074.01A	HNSC	0.399241924
TCGA.BA.4075.01A	HNSC	0.263668761
TCGA.BA.4076.01A	HNSC	0.122611896
TCGA.BA.4077.01B	HNSC	0.452679886
TCGA.BA.4078.01A	HNSC	0.296999002
TCGA.BA.5151.01A	HNSC	0.36731582
TCGA.BA.5152.01A	HNSC	0.464967393
TCGA.BA.5153.01A	HNSC	0.335544129
TCGA.BA.5555.01A	HNSC	0.288734868
TCGA.BA.5556.01A	HNSC	0.530743619
TCGA.BA.5557.01A	HNSC	0.40936798
TCGA.BA.5558.01A	HNSC	0.466628054
TCGA.BA.5559.01A	HNSC	0.526140758
TCGA.BA.6868.01B	HNSC	0.157078951
TCGA.BA.6869.01A	HNSC	0.253098458
TCGA.BA.6870.01A	HNSC	0.29587926
TCGA.BA.6871.01A	HNSC	0.364636223
TCGA.BA.6872.01A	HNSC	0.370219506
TCGA.BA.6873.01A	HNSC	0.430082688
TCGA.BA.7269.01A	HNSC	0.252922448
TCGA.BA.A4IF.01A	HNSC	0.102996854
TCGA.BA.A4IG.01A	HNSC	0.352102605
TCGA.BA.A4IH.01A	HNSC	0.424187377
TCGA.BA.A4II.01A	HNSC	0.400764985
TCGA.BA.A6D8.01A	HNSC	0.206529651
TCGA.BA.A6DA.01A	HNSC	0.31073781
TCGA.BA.A6DB.01A	HNSC	0.542926722
TCGA.BA.A6DD.01A	HNSC	0.44934046
TCGA.BA.A6DE.01A	HNSC	0.357729313
TCGA.BA.A6DG.01A	HNSC	0.367610352
TCGA.BA.A6DI.01A	HNSC	0.331469101
TCGA.BA.A6DJ.01A	HNSC	0.485388496
TCGA.BA.A6DL.01A	HNSC	0.202628836
TCGA.BA.A8YP.01A	HNSC	0.256375984
TCGA.BB.4217.01A	HNSC	0.363068861
TCGA.BB.4223.01A	HNSC	0.442038723
TCGA.BB.4224.01A	HNSC	0.127360177
TCGA.BB.4225.01A	HNSC	0.415782715
TCGA.BB.4227.01A	HNSC	0.133206375
TCGA.BB.4228.01A	HNSC	0.391754999
TCGA.BB.8596.01A	HNSC	0.349716484
TCGA.BB.8601.01A	HNSC	-0.053095538
TCGA.BB.A5HU.01A	HNSC	0.251961538
TCGA.BB.A5HY.01A	HNSC	0.249811354
TCGA.BB.A5HZ.01A	HNSC	0.23194159
TCGA.BB.A6UM.01A	HNSC	0.40656625
TCGA.BB.A6UO.01A	HNSC	0.299500338
TCGA.C9.A47Z.01A	HNSC	0.398771261
TCGA.C9.A480.01A	HNSC	0.340662607
TCGA.CN.4722.01A	HNSC	0.191106224
TCGA.CN.4723.01A	HNSC	0.4172743
TCGA.CN.4725.01A	HNSC	0.24961103
TCGA.CN.4726.01A	HNSC	0.284620448
TCGA.CN.4727.01A	HNSC	0.058629131
TCGA.CN.4728.01A	HNSC	0.483410438
TCGA.CN.4729.01A	HNSC	0.280090263
TCGA.CN.4730.01A	HNSC	0.163725088
TCGA.CN.4731.01A	HNSC	0.133921853
TCGA.CN.4733.01A	HNSC	0.599192469
TCGA.CN.4734.01A	HNSC	0.446613764
TCGA.CN.4735.01A	HNSC	0.371208396
TCGA.CN.4736.01A	HNSC	0.536849927
TCGA.CN.4737.01A	HNSC	0.256032981
TCGA.CN.4738.01A	HNSC	0.416805041
TCGA.CN.4739.01A	HNSC	0.259027103
TCGA.CN.4740.01A	HNSC	0.427497168
TCGA.CN.4741.01A	HNSC	0.195424795
TCGA.CN.4742.01A	HNSC	0.320766422
TCGA.CN.5355.01A	HNSC	0.247515199
TCGA.CN.5356.01A	HNSC	0.208902526
TCGA.CN.5358.01A	HNSC	0.541826285
TCGA.CN.5359.01A	HNSC	0.475761798
TCGA.CN.5360.01A	HNSC	0.478646085
TCGA.CN.5361.01A	HNSC	0.36544287
TCGA.CN.5363.01A	HNSC	0.466991338
TCGA.CN.5364.01A	HNSC	0.301090793
TCGA.CN.5365.01A	HNSC	0.453694849
TCGA.CN.5366.01A	HNSC	0.408861748
TCGA.CN.5367.01A	HNSC	0.278866916
TCGA.CN.5369.01A	HNSC	0.563358597
TCGA.CN.5370.01A	HNSC	0.553798824
TCGA.CN.5373.01A	HNSC	0.519150088
TCGA.CN.5374.01A	HNSC	0.402081818
TCGA.CN.6010.01A	HNSC	0.278696036
TCGA.CN.6011.01A	HNSC	0.271107673
TCGA.CN.6012.01A	HNSC	0.450686958
TCGA.CN.6013.01A	HNSC	0.502843209
TCGA.CN.6016.01A	HNSC	0.333080109
TCGA.CN.6017.01A	HNSC	0.584709447
TCGA.CN.6018.01A	HNSC	0.482729406
TCGA.CN.6019.01A	HNSC	0.461040856
TCGA.CN.6020.01A	HNSC	0.41903835
TCGA.CN.6021.01A	HNSC	0.189729025
TCGA.CN.6022.01A	HNSC	0.255701954
TCGA.CN.6023.01A	HNSC	0.408164862
TCGA.CN.6024.01A	HNSC	0.15385755
TCGA.CN.6988.01A	HNSC	0.013101261
TCGA.CN.6989.01A	HNSC	0.330137236
TCGA.CN.6992.01A	HNSC	0.180282378
TCGA.CN.6994.01A	HNSC	0.178327374
TCGA.CN.6995.01A	HNSC	0.472189274
TCGA.CN.6996.01A	HNSC	0.539244458
TCGA.CN.6997.01A	HNSC	0.147514827
TCGA.CN.6998.01A	HNSC	0.347899225
TCGA.CN.A497.01A	HNSC	0.298107695
TCGA.CN.A498.01A	HNSC	0.399678469
TCGA.CN.A499.01A	HNSC	0.481333514
TCGA.CN.A49A.01A	HNSC	0.082392227
TCGA.CN.A49B.01A	HNSC	0.456214737
TCGA.CN.A49C.01A	HNSC	0.206297343
TCGA.CN.A63T.01A	HNSC	0.487624538
TCGA.CN.A63U.01A	HNSC	0.172207895
TCGA.CN.A63V.01A	HNSC	0.111158997
TCGA.CN.A63W.01A	HNSC	0.353721273
TCGA.CN.A641.01A	HNSC	0.07120443
TCGA.CN.A642.01A	HNSC	0.415682724
TCGA.CN.A6UY.01A	HNSC	0.377830845
TCGA.CN.A6V1.01A	HNSC	0.536052367
TCGA.CN.A6V3.01A	HNSC	0.4638363
TCGA.CN.A6V6.01A	HNSC	0.473268912
TCGA.CN.A6V7.01A	HNSC	0.228349317
TCGA.CQ.5323.01A	HNSC	0.396920673
TCGA.CQ.5324.01A	HNSC	0.407499924
TCGA.CQ.5325.01A	HNSC	0.56505971
TCGA.CQ.5326.01A	HNSC	0.335100888
TCGA.CQ.5327.01A	HNSC	0.490531783
TCGA.CQ.5329.01A	HNSC	0.466157786
TCGA.CQ.5330.01A	HNSC	0.503940011
TCGA.CQ.5331.01A	HNSC	0.575651026
TCGA.CQ.5332.01A	HNSC	0.203192325
TCGA.CQ.5333.01A	HNSC	0.520608906
TCGA.CQ.5334.01A	HNSC	0.489439348
TCGA.CQ.6218.01A	HNSC	0.450093287
TCGA.CQ.6219.01A	HNSC	0.509300467
TCGA.CQ.6220.01A	HNSC	0.342471091
TCGA.CQ.6221.01A	HNSC	0.253294336
TCGA.CQ.6222.01A	HNSC	0.495854994
TCGA.CQ.6223.01A	HNSC	0.408502014
TCGA.CQ.6224.01A	HNSC	0.385761129
TCGA.CQ.6225.01A	HNSC	0.03609199
TCGA.CQ.6227.01A	HNSC	0.408719986
TCGA.CQ.6228.01A	HNSC	0.250968467
TCGA.CQ.6229.01A	HNSC	0.44174434
TCGA.CQ.7063.01A	HNSC	0.517092144
TCGA.CQ.7065.01A	HNSC	-0.005472044
TCGA.CQ.7068.01A	HNSC	0.522973636
TCGA.CQ.7069.01A	HNSC	0.34024913
TCGA.CQ.7071.01A	HNSC	0.42979347
TCGA.CQ.7072.01A	HNSC	0.140048464
TCGA.CQ.A4C6.01A	HNSC	0.456524153
TCGA.CQ.A4C7.01A	HNSC	0.333972569
TCGA.CQ.A4C9.01A	HNSC	0.249189785
TCGA.CQ.A4CA.01A	HNSC	0.536881599
TCGA.CQ.A4CB.01A	HNSC	0.433832106
TCGA.CQ.A4CD.01A	HNSC	0.388387963
TCGA.CQ.A4CE.01A	HNSC	0.390272349
TCGA.CQ.A4CG.01A	HNSC	0.285941941
TCGA.CQ.A4CH.01A	HNSC	0.256386522
TCGA.CQ.A4CI.01A	HNSC	0.083841099
TCGA.CR.5243.01A	HNSC	0.271211689
TCGA.CR.5247.01A	HNSC	0.090115539
TCGA.CR.5248.01A	HNSC	0.535959154
TCGA.CR.5249.01A	HNSC	0.392051092
TCGA.CR.5250.01A	HNSC	0.25631058
TCGA.CR.6467.01A	HNSC	0.46509809
TCGA.CR.6470.01A	HNSC	0.498380666
TCGA.CR.6471.01A	HNSC	0.464765559
TCGA.CR.6472.01A	HNSC	0.302189034
TCGA.CR.6473.01A	HNSC	0.31153085
TCGA.CR.6474.01A	HNSC	0.457605483
TCGA.CR.6477.01A	HNSC	0.376533751
TCGA.CR.6478.01A	HNSC	0.609124473
TCGA.CR.6480.01A	HNSC	0.224988631
TCGA.CR.6481.01A	HNSC	0.563443196
TCGA.CR.6482.01A	HNSC	0.486320685
TCGA.CR.6484.01A	HNSC	0.489355016
TCGA.CR.6487.01A	HNSC	0.554728637
TCGA.CR.6488.01A	HNSC	0.369577902
TCGA.CR.6491.01A	HNSC	0.220564942
TCGA.CR.6492.01A	HNSC	0.441514036
TCGA.CR.6493.01A	HNSC	0.332080036
TCGA.CR.7364.01A	HNSC	0.263814808
TCGA.CR.7365.01A	HNSC	0.272817781
TCGA.CR.7367.01A	HNSC	0.366473971
TCGA.CR.7368.01A	HNSC	0.354265299
TCGA.CR.7369.01A	HNSC	0.300195052
TCGA.CR.7370.01A	HNSC	0.327197741
TCGA.CR.7371.01A	HNSC	0.433509104
TCGA.CR.7372.01A	HNSC	0.298674359
TCGA.CR.7373.01A	HNSC	0.52401019
TCGA.CR.7374.01A	HNSC	0.236399748
TCGA.CR.7376.01A	HNSC	0.61585148
TCGA.CR.7377.01A	HNSC	0.503266134
TCGA.CR.7379.01A	HNSC	0.249498077
TCGA.CR.7380.01A	HNSC	0.326997992
TCGA.CR.7382.01A	HNSC	0.579426787
TCGA.CR.7383.01A	HNSC	0.485989445
TCGA.CR.7385.01A	HNSC	0.430628867
TCGA.CR.7386.01A	HNSC	0.47798753
TCGA.CR.7388.01A	HNSC	0.439468456
TCGA.CR.7389.01A	HNSC	0.287013624
TCGA.CR.7390.01A	HNSC	0.194443974
TCGA.CR.7391.01A	HNSC	0.519229532
TCGA.CR.7392.01A	HNSC	0.534212315
TCGA.CR.7393.01A	HNSC	0.506533462
TCGA.CR.7394.01A	HNSC	0.490005398
TCGA.CR.7395.01A	HNSC	0.567449059
TCGA.CR.7397.01A	HNSC	0.391380111
TCGA.CR.7398.01A	HNSC	0.245361875
TCGA.CR.7399.01A	HNSC	0.49817183
TCGA.CR.7401.01A	HNSC	0.377909127
TCGA.CR.7402.01A	HNSC	0.215079723
TCGA.CR.7404.01A	HNSC	0.487007115
TCGA.CV.5430.01A	HNSC	0.357280221
TCGA.CV.5431.01A	HNSC	0.475454624
TCGA.CV.5432.01A	HNSC	0.204369237
TCGA.CV.5434.01A	HNSC	0.420009773
TCGA.CV.5435.01A	HNSC	0.101881129
TCGA.CV.5436.01A	HNSC	0.352349399
TCGA.CV.5439.01A	HNSC	0.340754297
TCGA.CV.5440.01A	HNSC	0.20095233
TCGA.CV.5441.01A	HNSC	0.267989092
TCGA.CV.5442.01A	HNSC	0.029035888
TCGA.CV.5443.01A	HNSC	0.479519769
TCGA.CV.5444.01A	HNSC	0.43994218
TCGA.CV.5966.01A	HNSC	0.507221573
TCGA.CV.5970.01A	HNSC	0.305519462
TCGA.CV.5971.01A	HNSC	0.526825999
TCGA.CV.5973.01A	HNSC	0.23533016
TCGA.CV.5976.01A	HNSC	0.264407025
TCGA.CV.5977.01A	HNSC	0.355219098
TCGA.CV.5978.01A	HNSC	0.271536523
TCGA.CV.5979.01A	HNSC	0.228393456
TCGA.CV.6003.01A	HNSC	0.32539047
TCGA.CV.6433.01A	HNSC	0.441092934
TCGA.CV.6436.01A	HNSC	0.543791292
TCGA.CV.6441.01A	HNSC	0.009747761
TCGA.CV.6933.01A	HNSC	0.266787066
TCGA.CV.6934.01A	HNSC	0.469892484
TCGA.CV.6935.01A	HNSC	0.222076371
TCGA.CV.6936.01A	HNSC	0.350275437
TCGA.CV.6937.01A	HNSC	0.113751188
TCGA.CV.6938.01A	HNSC	0.479877444
TCGA.CV.6939.01A	HNSC	0.475304003
TCGA.CV.6940.01A	HNSC	0.128120766
TCGA.CV.6941.01A	HNSC	0.34059713
TCGA.CV.6942.01A	HNSC	0.581277085
TCGA.CV.6943.01A	HNSC	0.589765546
TCGA.CV.6945.01A	HNSC	0.059080265
TCGA.CV.6948.01A	HNSC	0.398803733
TCGA.CV.6950.01A	HNSC	0.331329053
TCGA.CV.6951.01A	HNSC	0.104778375
TCGA.CV.6952.01A	HNSC	0.457032876
TCGA.CV.6953.01A	HNSC	0.286357177
TCGA.CV.6954.01A	HNSC	0.360250212
TCGA.CV.6955.01A	HNSC	0.278115837
TCGA.CV.6956.01A	HNSC	0.023118432
TCGA.CV.6959.01A	HNSC	0.504959444
TCGA.CV.6960.01A	HNSC	-0.066995449
TCGA.CV.6961.01A	HNSC	0.264303318
TCGA.CV.6962.01A	HNSC	0.083357138
TCGA.CV.7089.01A	HNSC	0.412765149
TCGA.CV.7090.01A	HNSC	0.497865704
TCGA.CV.7091.01A	HNSC	0.374775872
TCGA.CV.7095.01A	HNSC	0.259515812
TCGA.CV.7097.01A	HNSC	0.455734772
TCGA.CV.7099.01A	HNSC	0.395388112
TCGA.CV.7100.01A	HNSC	0.456128501
TCGA.CV.7101.01A	HNSC	0.396566759
TCGA.CV.7102.01A	HNSC	0.39338049
TCGA.CV.7103.01A	HNSC	0.273323938
TCGA.CV.7104.01A	HNSC	0.408400365
TCGA.CV.7177.01A	HNSC	0.101770097
TCGA.CV.7178.01A	HNSC	0.362053278
TCGA.CV.7180.01A	HNSC	0.232201147
TCGA.CV.7183.01A	HNSC	0.049146819
TCGA.CV.7235.01A	HNSC	0.410988529
TCGA.CV.7236.01A	HNSC	0.336903717
TCGA.CV.7238.01A	HNSC	0.455597201
TCGA.CV.7242.01A	HNSC	0.370127197
TCGA.CV.7243.01A	HNSC	0.285082854
TCGA.CV.7245.01A	HNSC	0.129806402
TCGA.CV.7247.01A	HNSC	0.185297759
TCGA.CV.7248.01A	HNSC	0.372100796
TCGA.CV.7250.01A	HNSC	0.283185551
TCGA.CV.7252.01A	HNSC	0.379274949
TCGA.CV.7253.01A	HNSC	-0.07526625
TCGA.CV.7254.01A	HNSC	0.499647828
TCGA.CV.7255.01A	HNSC	0.125421641
TCGA.CV.7261.01A	HNSC	0.318500131
TCGA.CV.7263.01A	HNSC	0.428214863
TCGA.CV.7406.01A	HNSC	0.168631937
TCGA.CV.7407.01A	HNSC	0.254421541
TCGA.CV.7410.01A	HNSC	0.482261126
TCGA.CV.7411.01A	HNSC	0.282469496
TCGA.CV.7413.01A	HNSC	0.369152545
TCGA.CV.7414.01A	HNSC	0.141414747
TCGA.CV.7415.01A	HNSC	0.419817528
TCGA.CV.7416.01A	HNSC	0.226204416
TCGA.CV.7418.01A	HNSC	0.339701315
TCGA.CV.7421.01A	HNSC	0.299335875
TCGA.CV.7422.01A	HNSC	0.353066601
TCGA.CV.7423.01A	HNSC	0.228580932
TCGA.CV.7424.01A	HNSC	0.352826434
TCGA.CV.7425.01A	HNSC	0.419788073
TCGA.CV.7427.01A	HNSC	0.491193542
TCGA.CV.7428.01A	HNSC	0.480529741
TCGA.CV.7429.01A	HNSC	0.284753752
TCGA.CV.7430.01A	HNSC	0.023067754
TCGA.CV.7432.01A	HNSC	0.247339196
TCGA.CV.7433.01A	HNSC	0.51623706
TCGA.CV.7434.01A	HNSC	0.378516279
TCGA.CV.7435.01A	HNSC	0.415892584
TCGA.CV.7437.01A	HNSC	0.152692766
TCGA.CV.7438.01A	HNSC	0.4119141
TCGA.CV.7440.01A	HNSC	0.283242289
TCGA.CV.7446.01A	HNSC	0.299515723
TCGA.CV.7568.01A	HNSC	0.244368924
TCGA.CV.A45O.01A	HNSC	0.2435844
TCGA.CV.A45P.01A	HNSC	0.261618266
TCGA.CV.A45Q.01A	HNSC	0.294231711
TCGA.CV.A45R.01A	HNSC	0.423873119
TCGA.CV.A45T.01A	HNSC	0.610708734
TCGA.CV.A45U.01A	HNSC	0.243970343
TCGA.CV.A45V.01A	HNSC	0.36148745
TCGA.CV.A45W.01A	HNSC	0.473088622
TCGA.CV.A45X.01A	HNSC	0.149775494
TCGA.CV.A45Y.01A	HNSC	0.463445127
TCGA.CV.A45Z.01A	HNSC	0.464854729
TCGA.CV.A460.01A	HNSC	0.484972977
TCGA.CV.A461.01A	HNSC	0.532531579
TCGA.CV.A463.01A	HNSC	0.193301896
TCGA.CV.A464.01A	HNSC	0.466982588
TCGA.CV.A465.01A	HNSC	0.169299099
TCGA.CV.A468.01A	HNSC	0.51134367
TCGA.CV.A6JD.01A	HNSC	0.445512536
TCGA.CV.A6JE.01A	HNSC	0.389261296
TCGA.CV.A6JM.01A	HNSC	0.273871141
TCGA.CV.A6JN.01A	HNSC	0.437094104
TCGA.CV.A6JO.01B	HNSC	0.473231097
TCGA.CV.A6JT.01A	HNSC	0.399662286
TCGA.CV.A6JU.01A	HNSC	0.218272317
TCGA.CV.A6JY.01A	HNSC	0.075918467
TCGA.CV.A6JZ.01A	HNSC	0.487244794
TCGA.CV.A6K0.01B	HNSC	0.530528252
TCGA.CV.A6K1.01A	HNSC	0.300962117
TCGA.CV.A6K2.01A	HNSC	0.336108701
TCGA.CX.7082.01A	HNSC	0.39844601
TCGA.CX.7085.01A	HNSC	0.56931698
TCGA.CX.7086.01A	HNSC	0.241826733
TCGA.CX.7219.01A	HNSC	0.427299488
TCGA.CX.A4AQ.01A	HNSC	0.449522467
TCGA.D6.6515.01A	HNSC	0.503859909
TCGA.D6.6516.01A	HNSC	0.403417801
TCGA.D6.6517.01A	HNSC	0.300137022
TCGA.D6.6823.01A	HNSC	0.320999909
TCGA.D6.6824.01A	HNSC	0.460409499
TCGA.D6.6825.01A	HNSC	0.522407207
TCGA.D6.6826.01A	HNSC	0.483179633
TCGA.D6.6827.01A	HNSC	0.260840652
TCGA.D6.8568.01A	HNSC	0.467519933
TCGA.D6.8569.01A	HNSC	0.379489861
TCGA.D6.A4Z9.01A	HNSC	0.409072949
TCGA.D6.A4ZB.01A	HNSC	0.223959045
TCGA.D6.A6EK.01A	HNSC	0.417575027
TCGA.D6.A6EM.01A	HNSC	0.557907455
TCGA.D6.A6EN.01A	HNSC	0.506086838
TCGA.D6.A6EO.01A	HNSC	0.245481396
TCGA.D6.A6EP.01A	HNSC	0.157510034
TCGA.D6.A6EQ.01A	HNSC	0.450622732
TCGA.D6.A6ES.01A	HNSC	0.159060084
TCGA.D6.A74Q.01A	HNSC	0.301291
TCGA.DQ.5624.01A	HNSC	0.307565692
TCGA.DQ.5625.01A	HNSC	0.479324495
TCGA.DQ.5629.01A	HNSC	0.120179181
TCGA.DQ.5630.01A	HNSC	0.509279748
TCGA.DQ.5631.01A	HNSC	0.09306813
TCGA.DQ.7588.01A	HNSC	0.058294785
TCGA.DQ.7591.01A	HNSC	0.456718765
TCGA.DQ.7592.01A	HNSC	0.376118439
TCGA.F7.7848.01A	HNSC	0.341133434
TCGA.F7.8298.01A	HNSC	0.30677007
TCGA.F7.8489.01A	HNSC	0.455960088
TCGA.F7.A50G.01A	HNSC	0.477271705
TCGA.F7.A50I.01A	HNSC	0.430092132
TCGA.F7.A50J.01A	HNSC	0.411864368
TCGA.F7.A61S.01A	HNSC	0.529939354
TCGA.F7.A61V.01A	HNSC	0.265015787
TCGA.F7.A61W.01A	HNSC	0.156221288
TCGA.F7.A620.01A	HNSC	0.55124791
TCGA.F7.A622.01A	HNSC	0.304146427
TCGA.F7.A623.01A	HNSC	0.334503778
TCGA.F7.A624.01A	HNSC	0.559631872
TCGA.H7.7774.01A	HNSC	0.38248351
TCGA.H7.8501.01A	HNSC	0.521879898
TCGA.H7.8502.01A	HNSC	0.310723527
TCGA.H7.A6C4.01A	HNSC	0.420848154
TCGA.H7.A76A.01A	HNSC	0.490560076
TCGA.HD.7229.01A	HNSC	0.41743896
TCGA.HD.7753.01A	HNSC	0.38352102
TCGA.HD.7754.01A	HNSC	0.065472058
TCGA.HD.7831.01A	HNSC	0.233735378
TCGA.HD.7832.01A	HNSC	0.406230884
TCGA.HD.8224.01A	HNSC	0.199358778
TCGA.HD.8314.01A	HNSC	0.342901331
TCGA.HD.8634.01A	HNSC	0.35016665
TCGA.HD.8635.01A	HNSC	0.344903999
TCGA.HD.A4C1.01A	HNSC	0.228746077
TCGA.HD.A633.01A	HNSC	0.100266638
TCGA.HD.A634.01A	HNSC	-0.021303235
TCGA.HD.A6HZ.01A	HNSC	0.497232677
TCGA.HD.A6I0.01A	HNSC	0.412831594
TCGA.HL.7533.01A	HNSC	0.398681166
TCGA.IQ.7630.01A	HNSC	0.239444607
TCGA.IQ.7631.01A	HNSC	-0.049268306
TCGA.IQ.7632.01A	HNSC	0.159027288
TCGA.IQ.A61E.01A	HNSC	0.397642312
TCGA.IQ.A61G.01A	HNSC	0.183208009
TCGA.IQ.A61H.01A	HNSC	0.345140388
TCGA.IQ.A61I.01A	HNSC	0.370677717
TCGA.IQ.A61J.01A	HNSC	0.380751582
TCGA.IQ.A61O.01A	HNSC	0.352785665
TCGA.IQ.A6SG.01A	HNSC	0.124614687
TCGA.IQ.A6SH.01A	HNSC	0.476579104
TCGA.KU.A66S.01A	HNSC	0.225498371
TCGA.KU.A66T.01A	HNSC	0.136141052
TCGA.KU.A6H7.01A	HNSC	0.466619413
TCGA.KU.A6H8.01A	HNSC	0.438453821
TCGA.MT.A51W.01A	HNSC	0.374861847
TCGA.MT.A51X.01A	HNSC	0.29142415
TCGA.MT.A67A.01A	HNSC	0.361919862
TCGA.MT.A67D.01A	HNSC	0.465310799
TCGA.MT.A67F.01A	HNSC	0.523854835
TCGA.MT.A7BN.01A	HNSC	0.46238128
TCGA.MZ.A5BI.01A	HNSC	0.512452549
TCGA.MZ.A6I9.01A	HNSC	0.244335464
TCGA.MZ.A7D7.01A	HNSC	0.186998028
TCGA.P3.A5Q5.01A	HNSC	0.54997831
TCGA.P3.A5Q6.01A	HNSC	0.228315489
TCGA.P3.A5QA.01A	HNSC	0.267769496
TCGA.P3.A5QE.01A	HNSC	0.359322007
TCGA.P3.A5QF.01A	HNSC	0.374282285
TCGA.P3.A6SW.01A	HNSC	0.392746082
TCGA.P3.A6SX.01A	HNSC	0.049796113
TCGA.P3.A6T0.01A	HNSC	0.004414777
TCGA.P3.A6T2.01A	HNSC	0.300123915
TCGA.P3.A6T3.01A	HNSC	0.125365718
TCGA.P3.A6T4.01A	HNSC	0.115351222
TCGA.P3.A6T5.01A	HNSC	0.301802242
TCGA.P3.A6T6.01A	HNSC	0.137479339
TCGA.P3.A6T7.01A	HNSC	0.311833984
TCGA.P3.A6T8.01A	HNSC	0.16735016
TCGA.QK.A64Z.01A	HNSC	0.268264798
TCGA.QK.A652.01A	HNSC	0.457738864
TCGA.QK.A6IF.01A	HNSC	0.485433904
TCGA.QK.A6IG.01A	HNSC	0.494992193
TCGA.QK.A6IH.01A	HNSC	0.28117663
TCGA.QK.A6II.01A	HNSC	0.31923932
TCGA.QK.A6IJ.01A	HNSC	0.433530245
TCGA.QK.A6V9.01A	HNSC	0.471346004
TCGA.QK.A6VB.01A	HNSC	0.086588517
TCGA.QK.A6VC.01A	HNSC	0.483062989
TCGA.QK.A8Z7.01A	HNSC	0.120755727
TCGA.QK.A8Z8.01A	HNSC	0.126581455
TCGA.QK.A8Z9.01B	HNSC	0.311137442
TCGA.QK.A8ZA.01A	HNSC	0.089581888
TCGA.QK.A8ZB.01A	HNSC	0.271583852
TCGA.QK.AA3J.01A	HNSC	0.271967385
TCGA.QK.AA3K.01A	HNSC	0.391513287
TCGA.RS.A6TO.01A	HNSC	0.387588896
TCGA.RS.A6TP.01A	HNSC	0.329324218
TCGA.T2.A6WX.01A	HNSC	0.529071466
TCGA.T2.A6WZ.01A	HNSC	0.340464993
TCGA.T2.A6X0.01A	HNSC	0.374939761
TCGA.T2.A6X2.01A	HNSC	0.403231941
TCGA.T3.A92M.01A	HNSC	0.421463567
TCGA.T3.A92N.01A	HNSC	0.388821436
TCGA.TN.A7HI.01A	HNSC	0.520754115
TCGA.TN.A7HJ.01A	HNSC	0.266768918
TCGA.TN.A7HL.01A	HNSC	0.549402849
TCGA.UF.A718.01A	HNSC	0.352114773
TCGA.UF.A719.01A	HNSC	0.122661281
TCGA.UF.A71A.01A	HNSC	0.152715769
TCGA.UF.A71B.01A	HNSC	0.30655556
TCGA.UF.A71D.01A	HNSC	0.119857685
TCGA.UF.A71E.01A	HNSC	0.086318539
TCGA.UF.A7J9.01A	HNSC	0.258600638
TCGA.UF.A7JA.01A	HNSC	0.142692524
TCGA.UF.A7JC.01A	HNSC	0.151176951
TCGA.UF.A7JD.01A	HNSC	0.29607471
TCGA.UF.A7JF.01A	HNSC	0.220418733
TCGA.UF.A7JH.01A	HNSC	0.4274923
TCGA.UF.A7JJ.01A	HNSC	0.42391835
TCGA.UF.A7JK.01A	HNSC	-0.023949544
TCGA.UF.A7JO.01A	HNSC	0.48532513
TCGA.UF.A7JS.01A	HNSC	0.388279736
TCGA.UF.A7JT.01A	HNSC	0.55189312
TCGA.UF.A7JV.01A	HNSC	0.454183503
TCGA.UP.A6WW.01A	HNSC	0.383617617
TCGA.WA.A7GZ.01A	HNSC	0.163464264
TCGA.WA.A7H4.01A	HNSC	0.239169831
TCGA.KU.A6H7.06A	HNSC	0.366240895
TCGA.UF.A71A.06A	HNSC	0.038533607
TCGA.KL.8323.01A	KICH	0.073240412
TCGA.KL.8324.01A	KICH	0.043011532
TCGA.KL.8325.01A	KICH	-0.030834244
TCGA.KL.8326.01A	KICH	-0.04170792
TCGA.KL.8327.01A	KICH	0.218099029
TCGA.KL.8328.01A	KICH	0.001128588
TCGA.KL.8329.01A	KICH	0.238825345
TCGA.KL.8330.01A	KICH	-0.135928374
TCGA.KL.8331.01A	KICH	0.008812456
TCGA.KL.8332.01A	KICH	0.110653323
TCGA.KL.8333.01A	KICH	0.343614259
TCGA.KL.8334.01A	KICH	0.167611457
TCGA.KL.8335.01A	KICH	-0.009895702
TCGA.KL.8336.01A	KICH	0.15987981
TCGA.KL.8337.01A	KICH	-0.003637069
TCGA.KL.8338.01A	KICH	0.186984301
TCGA.KL.8339.01A	KICH	0.133255614
TCGA.KL.8340.01A	KICH	0.016536916
TCGA.KL.8341.01A	KICH	-0.05525369
TCGA.KL.8342.01A	KICH	0.26397635
TCGA.KL.8343.01A	KICH	0.091403299
TCGA.KL.8344.01A	KICH	-0.008875705
TCGA.KL.8345.01A	KICH	0.046112509
TCGA.KL.8346.01A	KICH	-0.118260317
TCGA.KM.8438.01A	KICH	0.058755191
TCGA.KM.8439.01A	KICH	0.030914518
TCGA.KM.8440.01A	KICH	-0.05324256
TCGA.KM.8441.01A	KICH	0.237776619
TCGA.KM.8442.01A	KICH	0.096771129
TCGA.KM.8443.01A	KICH	-0.084873889
TCGA.KM.8476.01A	KICH	0.123850514
TCGA.KM.8477.01A	KICH	0.119417444
TCGA.KM.8639.01A	KICH	0.030311761
TCGA.KN.8418.01A	KICH	0.033710675
TCGA.KN.8419.01A	KICH	0.206685156
TCGA.KN.8421.01A	KICH	-0.084741809
TCGA.KN.8422.01A	KICH	0.098486036
TCGA.KN.8423.01A	KICH	0.066639164
TCGA.KN.8424.01A	KICH	0.200350511
TCGA.KN.8425.01A	KICH	0.219295559
TCGA.KN.8426.01A	KICH	0.049903223
TCGA.KN.8427.01A	KICH	0.174277859
TCGA.KN.8428.01A	KICH	0.164581823
TCGA.KN.8429.01A	KICH	0.089792684
TCGA.KN.8430.01A	KICH	0.291037573
TCGA.KN.8431.01A	KICH	0.026246069
TCGA.KN.8432.01A	KICH	0.178792081
TCGA.KN.8433.01A	KICH	0.157253467
TCGA.KN.8434.01A	KICH	0.183680994
TCGA.KN.8435.01A	KICH	0.034031945
TCGA.KN.8436.01A	KICH	0.067423488
TCGA.KN.8437.01A	KICH	-0.031520244
TCGA.KO.8403.01A	KICH	0.275542267
TCGA.KO.8404.01A	KICH	0.176525907
TCGA.KO.8405.01A	KICH	0.374271887
TCGA.KO.8406.01A	KICH	-0.04558453
TCGA.KO.8407.01A	KICH	0.273125066
TCGA.KO.8408.01A	KICH	0.093853897
TCGA.KO.8409.01A	KICH	0.036746789
TCGA.KO.8410.01A	KICH	0.184763878
TCGA.KO.8411.01A	KICH	0.043289777
TCGA.KO.8413.01A	KICH	0.182728662
TCGA.KO.8414.01A	KICH	0.107502343
TCGA.KO.8415.01A	KICH	0.197699041
TCGA.KO.8416.01A	KICH	0.091111272
TCGA.KO.8417.01A	KICH	-0.009848412
TCGA.3Z.A93Z.01A	KIRC	0.250512722
TCGA.6D.AA2E.01A	KIRC	0.183986441
TCGA.A3.3306.01A	KIRC	0.193725845
TCGA.A3.3307.01A	KIRC	0.267984069
TCGA.A3.3308.01A	KIRC	0.189474306
TCGA.A3.3311.01A	KIRC	0.352437096
TCGA.A3.3313.01A	KIRC	0.148326147
TCGA.A3.3316.01A	KIRC	0.246661882
TCGA.A3.3317.01A	KIRC	0.413078114
TCGA.A3.3319.01A	KIRC	0.180472781
TCGA.A3.3320.01A	KIRC	0.239107463
TCGA.A3.3322.01A	KIRC	0.159727027
TCGA.A3.3323.01A	KIRC	0.181725367
TCGA.A3.3324.01A	KIRC	0.267818728
TCGA.A3.3325.01A	KIRC	0.172320437
TCGA.A3.3326.01A	KIRC	0.302412882
TCGA.A3.3328.01A	KIRC	-0.052119498
TCGA.A3.3329.01A	KIRC	0.276950722
TCGA.A3.3331.01A	KIRC	0.300212265
TCGA.A3.3335.01A	KIRC	0.161254817
TCGA.A3.3343.01A	KIRC	0.246205118
TCGA.A3.3346.01A	KIRC	0.384952875
TCGA.A3.3347.01A	KIRC	0.350615775
TCGA.A3.3349.01A	KIRC	0.064053069
TCGA.A3.3351.01A	KIRC	0.28208593
TCGA.A3.3352.01A	KIRC	0.219468755
TCGA.A3.3357.01A	KIRC	0.250047515
TCGA.A3.3358.01A	KIRC	0.408469487
TCGA.A3.3359.01A	KIRC	0.314846975
TCGA.A3.3362.01A	KIRC	0.176852911
TCGA.A3.3363.01A	KIRC	0.105647865
TCGA.A3.3365.01A	KIRC	0.312954171
TCGA.A3.3367.01A	KIRC	0.202396626
TCGA.A3.3370.01A	KIRC	0.372966053
TCGA.A3.3372.01A	KIRC	0.225100763
TCGA.A3.3373.01A	KIRC	0.244717539
TCGA.A3.3374.01A	KIRC	0.298209242
TCGA.A3.3376.01A	KIRC	0.162596352
TCGA.A3.3378.01A	KIRC	0.378847499
TCGA.A3.3380.01A	KIRC	0.156217542
TCGA.A3.3382.01A	KIRC	0.148319344
TCGA.A3.3383.01A	KIRC	0.288484588
TCGA.A3.3385.01A	KIRC	-0.036741378
TCGA.A3.3387.01A	KIRC	0.172484963
TCGA.A3.A6NI.01A	KIRC	0.189090281
TCGA.A3.A6NJ.01A	KIRC	0.446057188
TCGA.A3.A6NL.01A	KIRC	0.194757055
TCGA.A3.A6NN.01A	KIRC	0.168991879
TCGA.A3.A8CQ.01A	KIRC	0.168818731
TCGA.A3.A8OU.01A	KIRC	0.188574594
TCGA.A3.A8OV.01A	KIRC	0.125325566
TCGA.A3.A8OW.01A	KIRC	0.225296409
TCGA.A3.A8OX.01A	KIRC	0.397216995
TCGA.AK.3425.01A	KIRC	0.4487429
TCGA.AK.3426.01A	KIRC	0.549007796
TCGA.AK.3427.01A	KIRC	0.059637565
TCGA.AK.3428.01A	KIRC	0.146830015
TCGA.AK.3429.01A	KIRC	0.416180305
TCGA.AK.3431.01A	KIRC	0.188210614
TCGA.AK.3433.01A	KIRC	0.045355695
TCGA.AK.3434.01A	KIRC	0.300828573
TCGA.AK.3436.01A	KIRC	0.084485093
TCGA.AK.3440.01A	KIRC	0.067227428
TCGA.AK.3443.01A	KIRC	-0.197528385
TCGA.AK.3444.01A	KIRC	0.257718707
TCGA.AK.3445.01A	KIRC	0.262026865
TCGA.AK.3447.01A	KIRC	0.109932691
TCGA.AK.3450.01A	KIRC	0.202642594
TCGA.AK.3451.01A	KIRC	0.364368044
TCGA.AK.3453.01A	KIRC	0.412446241
TCGA.AK.3454.01A	KIRC	0.335462789
TCGA.AK.3455.01A	KIRC	0.387039327
TCGA.AK.3456.01A	KIRC	0.111903656
TCGA.AK.3458.01A	KIRC	0.295410329
TCGA.AK.3460.01A	KIRC	0.223318479
TCGA.AK.3461.01A	KIRC	0.325228279
TCGA.AK.3465.01A	KIRC	0.130716775
TCGA.AS.3777.01A	KIRC	0.294308816
TCGA.AS.3778.01A	KIRC	0.123820821
TCGA.B0.4688.01A	KIRC	0.067977695
TCGA.B0.4690.01A	KIRC	0.485391591
TCGA.B0.4691.01A	KIRC	0.447089438
TCGA.B0.4693.01A	KIRC	0.270070198
TCGA.B0.4694.01A	KIRC	0.527473951
TCGA.B0.4696.01A	KIRC	-0.000580719
TCGA.B0.4697.01A	KIRC	0.593428335
TCGA.B0.4698.01A	KIRC	0.52050381
TCGA.B0.4699.01A	KIRC	0.440967024
TCGA.B0.4700.01A	KIRC	0.591567155
TCGA.B0.4701.01A	KIRC	0.427258041
TCGA.B0.4703.01A	KIRC	0.394340412
TCGA.B0.4706.01A	KIRC	0.232432795
TCGA.B0.4707.01A	KIRC	0.297092729
TCGA.B0.4710.01A	KIRC	0.195597594
TCGA.B0.4712.01A	KIRC	0.480650543
TCGA.B0.4713.01A	KIRC	0.316041603
TCGA.B0.4714.01A	KIRC	0.450499507
TCGA.B0.4718.01A	KIRC	0.264003026
TCGA.B0.4810.01A	KIRC	0.498336481
TCGA.B0.4811.01A	KIRC	0.31824471
TCGA.B0.4813.01A	KIRC	0.201467753
TCGA.B0.4814.01A	KIRC	0.182003533
TCGA.B0.4815.01A	KIRC	0.52473879
TCGA.B0.4816.01A	KIRC	0.143257527
TCGA.B0.4817.01A	KIRC	0.279161119
TCGA.B0.4818.01A	KIRC	0.300603397
TCGA.B0.4819.01A	KIRC	0.574150256
TCGA.B0.4821.01A	KIRC	0.280945712
TCGA.B0.4822.01A	KIRC	0.344910464
TCGA.B0.4823.01A	KIRC	0.358823556
TCGA.B0.4824.01A	KIRC	0.413900948
TCGA.B0.4827.01A	KIRC	0.431472813
TCGA.B0.4828.01A	KIRC	0.182632378
TCGA.B0.4833.01A	KIRC	0.315393778
TCGA.B0.4834.01A	KIRC	-0.049557853
TCGA.B0.4836.01A	KIRC	0.46902818
TCGA.B0.4837.01A	KIRC	0.137415766
TCGA.B0.4838.01A	KIRC	0.355753336
TCGA.B0.4839.01A	KIRC	0.252185368
TCGA.B0.4841.01A	KIRC	0.285489996
TCGA.B0.4842.01A	KIRC	0.408906044
TCGA.B0.4843.01A	KIRC	0.171020832
TCGA.B0.4844.01A	KIRC	0.33938311
TCGA.B0.4845.01A	KIRC	0.046134291
TCGA.B0.4846.01A	KIRC	0.380406422
TCGA.B0.4847.01A	KIRC	0.426048553
TCGA.B0.4848.01A	KIRC	0.393476804
TCGA.B0.4849.01A	KIRC	0.180079746
TCGA.B0.4852.01A	KIRC	0.255056192
TCGA.B0.4945.01A	KIRC	0.252044119
TCGA.B0.5075.01A	KIRC	0.276533409
TCGA.B0.5077.01A	KIRC	0.273676307
TCGA.B0.5080.01A	KIRC	0.346748735
TCGA.B0.5081.01A	KIRC	0.502825183
TCGA.B0.5083.01A	KIRC	0.365806086
TCGA.B0.5084.01A	KIRC	0.16500026
TCGA.B0.5085.01A	KIRC	0.289516994
TCGA.B0.5088.01A	KIRC	0.334134759
TCGA.B0.5092.01A	KIRC	0.468386881
TCGA.B0.5094.01A	KIRC	0.164081933
TCGA.B0.5095.01A	KIRC	0.362838536
TCGA.B0.5096.01A	KIRC	0.255448014
TCGA.B0.5097.01A	KIRC	0.299756078
TCGA.B0.5098.01A	KIRC	0.060541476
TCGA.B0.5099.01A	KIRC	0.100250246
TCGA.B0.5100.01A	KIRC	0.180028812
TCGA.B0.5102.01A	KIRC	0.279278585
TCGA.B0.5104.01A	KIRC	0.147758901
TCGA.B0.5106.01A	KIRC	0.200926153
TCGA.B0.5107.01A	KIRC	0.315819728
TCGA.B0.5108.01A	KIRC	0.441646705
TCGA.B0.5109.01A	KIRC	0.511315751
TCGA.B0.5110.01A	KIRC	0.326136057
TCGA.B0.5113.01A	KIRC	0.379029988
TCGA.B0.5115.01A	KIRC	0.242614504
TCGA.B0.5116.01A	KIRC	0.162547543
TCGA.B0.5117.01A	KIRC	0.143148841
TCGA.B0.5119.01A	KIRC	0.194665067
TCGA.B0.5120.01A	KIRC	0.359173665
TCGA.B0.5121.01A	KIRC	0.209384724
TCGA.B0.5399.01A	KIRC	0.382625944
TCGA.B0.5400.01A	KIRC	0.394199779
TCGA.B0.5402.01A	KIRC	0.273609092
TCGA.B0.5690.01A	KIRC	0.152288434
TCGA.B0.5691.01A	KIRC	0.317858094
TCGA.B0.5692.01A	KIRC	0.438264986
TCGA.B0.5693.01A	KIRC	0.118238203
TCGA.B0.5694.01A	KIRC	0.206955439
TCGA.B0.5695.01A	KIRC	0.145501948
TCGA.B0.5696.01A	KIRC	0.179565856
TCGA.B0.5697.01A	KIRC	0.400504449
TCGA.B0.5698.01A	KIRC	0.337210303
TCGA.B0.5699.01A	KIRC	0.170413508
TCGA.B0.5700.01A	KIRC	0.301574613
TCGA.B0.5701.01A	KIRC	0.26206565
TCGA.B0.5702.01A	KIRC	0.324682481
TCGA.B0.5703.01A	KIRC	0.24519246
TCGA.B0.5705.01A	KIRC	0.271120226
TCGA.B0.5706.01A	KIRC	0.389744207
TCGA.B0.5707.01A	KIRC	0.238326392
TCGA.B0.5709.01A	KIRC	0.476442804
TCGA.B0.5710.01A	KIRC	0.307468846
TCGA.B0.5711.01A	KIRC	0.237063182
TCGA.B0.5712.01A	KIRC	0.191509234
TCGA.B0.5713.01A	KIRC	0.264970408
TCGA.B0.5812.01A	KIRC	0.328808728
TCGA.B2.3923.01A	KIRC	0.200519226
TCGA.B2.3923.01A	KIRC	0.160871177
TCGA.B2.3923.01B	KIRC	0.088560928
TCGA.B2.3924.01A	KIRC	0.429816135
TCGA.B2.3924.01A	KIRC	0.399731303
TCGA.B2.3924.01B	KIRC	0.292154846
TCGA.B2.4098.01A	KIRC	0.277248652
TCGA.B2.4099.01A	KIRC	0.330464241
TCGA.B2.4101.01A	KIRC	0.270011213
TCGA.B2.4102.01A	KIRC	0.226605278
TCGA.B2.5633.01A	KIRC	0.24146521
TCGA.B2.5633.01A	KIRC	0.213275785
TCGA.B2.5633.01B	KIRC	0.147916406
TCGA.B2.5635.01A	KIRC	0.238536931
TCGA.B2.5635.01A	KIRC	0.186543294
TCGA.B2.5635.01B	KIRC	0.186598233
TCGA.B2.5636.01A	KIRC	0.193270396
TCGA.B2.5639.01A	KIRC	0.318805353
TCGA.B2.5641.01A	KIRC	0.317803063
TCGA.B2.A4SR.01A	KIRC	0.26997629
TCGA.B4.5377.01A	KIRC	0.336471245
TCGA.B4.5378.01A	KIRC	0.081295548
TCGA.B4.5832.01A	KIRC	0.231437996
TCGA.B4.5834.01A	KIRC	0.216316033
TCGA.B4.5835.01A	KIRC	0.292071564
TCGA.B4.5836.01A	KIRC	0.259879145
TCGA.B4.5838.01A	KIRC	0.279186967
TCGA.B4.5843.01A	KIRC	0.122864218
TCGA.B4.5844.01A	KIRC	0.072865614
TCGA.B8.4143.01A	KIRC	0.463649146
TCGA.B8.4146.01B	KIRC	0.406923433
TCGA.B8.4148.01A	KIRC	0.392314223
TCGA.B8.4151.01A	KIRC	0.098659506
TCGA.B8.4153.01B	KIRC	0.079467493
TCGA.B8.4154.01A	KIRC	0.359773514
TCGA.B8.4619.01A	KIRC	0.038279632
TCGA.B8.4620.01A	KIRC	0.190539089
TCGA.B8.4621.01A	KIRC	0.189004618
TCGA.B8.4622.01A	KIRC	0.191483151
TCGA.B8.5158.01A	KIRC	0.261439207
TCGA.B8.5159.01A	KIRC	0.196961969
TCGA.B8.5162.01A	KIRC	0.47271323
TCGA.B8.5163.01A	KIRC	0.418803217
TCGA.B8.5164.01A	KIRC	0.387417332
TCGA.B8.5165.01A	KIRC	0.313332945
TCGA.B8.5545.01A	KIRC	0.354235111
TCGA.B8.5546.01A	KIRC	-0.070351113
TCGA.B8.5549.01A	KIRC	0.247334119
TCGA.B8.5550.01A	KIRC	0.227571592
TCGA.B8.5551.01A	KIRC	0.475749944
TCGA.B8.5552.01B	KIRC	0.358838526
TCGA.B8.5553.01A	KIRC	0.369699862
TCGA.B8.A54D.01A	KIRC	0.414677589
TCGA.B8.A54E.01A	KIRC	0.255309144
TCGA.B8.A54F.01A	KIRC	0.123037963
TCGA.B8.A54G.01A	KIRC	0.399212343
TCGA.B8.A54H.01A	KIRC	0.203145294
TCGA.B8.A54I.01A	KIRC	0.22695479
TCGA.B8.A54J.01A	KIRC	0.246372552
TCGA.B8.A54K.01A	KIRC	-0.065895657
TCGA.B8.A7U6.01A	KIRC	0.289302446
TCGA.B8.A8YJ.01A	KIRC	0.334912521
TCGA.BP.4158.01A	KIRC	0.174158342
TCGA.BP.4159.01A	KIRC	0.18658628
TCGA.BP.4160.01A	KIRC	0.479885309
TCGA.BP.4161.01A	KIRC	0.425597409
TCGA.BP.4162.01A	KIRC	0.468300449
TCGA.BP.4163.01A	KIRC	0.313741483
TCGA.BP.4164.01A	KIRC	0.176231586
TCGA.BP.4165.01A	KIRC	0.245779011
TCGA.BP.4166.01A	KIRC	0.375144598
TCGA.BP.4167.01A	KIRC	0.519241911
TCGA.BP.4169.01A	KIRC	0.490358678
TCGA.BP.4170.01A	KIRC	0.382533669
TCGA.BP.4173.01A	KIRC	0.497917756
TCGA.BP.4174.01A	KIRC	0.298165185
TCGA.BP.4176.01A	KIRC	0.308939302
TCGA.BP.4177.01A	KIRC	0.190707425
TCGA.BP.4325.01A	KIRC	0.307844352
TCGA.BP.4326.01A	KIRC	0.179551066
TCGA.BP.4327.01A	KIRC	0.163678165
TCGA.BP.4329.01A	KIRC	0.277974256
TCGA.BP.4330.01A	KIRC	0.415606675
TCGA.BP.4331.01A	KIRC	0.203039669
TCGA.BP.4332.01A	KIRC	0.24071114
TCGA.BP.4334.01A	KIRC	0.158293311
TCGA.BP.4335.01A	KIRC	0.430021074
TCGA.BP.4337.01A	KIRC	0.326164934
TCGA.BP.4338.01A	KIRC	0.187851204
TCGA.BP.4340.01A	KIRC	0.180295461
TCGA.BP.4341.01A	KIRC	0.123709074
TCGA.BP.4342.01A	KIRC	0.314883972
TCGA.BP.4343.01A	KIRC	0.479505087
TCGA.BP.4344.01A	KIRC	0.27128344
TCGA.BP.4345.01A	KIRC	0.40329766
TCGA.BP.4346.01A	KIRC	0.466930395
TCGA.BP.4347.01A	KIRC	0.220261
TCGA.BP.4349.01A	KIRC	0.195426825
TCGA.BP.4351.01A	KIRC	0.086102176
TCGA.BP.4352.01A	KIRC	0.04025764
TCGA.BP.4353.01A	KIRC	0.289617083
TCGA.BP.4354.01A	KIRC	0.39882993
TCGA.BP.4355.01A	KIRC	0.131852903
TCGA.BP.4756.01A	KIRC	0.299988793
TCGA.BP.4758.01A	KIRC	0.474414535
TCGA.BP.4759.01A	KIRC	0.236263736
TCGA.BP.4760.01A	KIRC	0.152288445
TCGA.BP.4761.01A	KIRC	0.305889575
TCGA.BP.4762.01A	KIRC	0.378362527
TCGA.BP.4763.01A	KIRC	0.285479467
TCGA.BP.4765.01A	KIRC	0.186223287
TCGA.BP.4766.01A	KIRC	0.110417851
TCGA.BP.4768.01A	KIRC	0.165302125
TCGA.BP.4769.01A	KIRC	0.081892391
TCGA.BP.4770.01A	KIRC	0.151746757
TCGA.BP.4771.01A	KIRC	0.512031758
TCGA.BP.4774.01A	KIRC	0.264760393
TCGA.BP.4775.01A	KIRC	0.362921531
TCGA.BP.4776.01A	KIRC	0.33600877
TCGA.BP.4777.01A	KIRC	0.525788853
TCGA.BP.4781.01A	KIRC	0.260994702
TCGA.BP.4782.01A	KIRC	0.384429094
TCGA.BP.4784.01A	KIRC	0.128488048
TCGA.BP.4787.01A	KIRC	0.364798773
TCGA.BP.4789.01A	KIRC	0.130689119
TCGA.BP.4790.01A	KIRC	0.428375238
TCGA.BP.4795.01A	KIRC	0.282811321
TCGA.BP.4797.01A	KIRC	0.36767219
TCGA.BP.4798.01A	KIRC	0.482073407
TCGA.BP.4799.01A	KIRC	0.435278421
TCGA.BP.4801.01A	KIRC	0.42437248
TCGA.BP.4803.01A	KIRC	0.221497795
TCGA.BP.4804.01A	KIRC	0.510134232
TCGA.BP.4807.01A	KIRC	0.298747299
TCGA.BP.4959.01A	KIRC	0.220056432
TCGA.BP.4960.01A	KIRC	0.321043788
TCGA.BP.4961.01A	KIRC	0.08800075
TCGA.BP.4962.01A	KIRC	0.434648664
TCGA.BP.4963.01A	KIRC	0.203039974
TCGA.BP.4964.01A	KIRC	0.263948766
TCGA.BP.4965.01A	KIRC	0.196828836
TCGA.BP.4967.01A	KIRC	0.148352957
TCGA.BP.4968.01A	KIRC	0.349533857
TCGA.BP.4969.01A	KIRC	0.137981654
TCGA.BP.4970.01A	KIRC	0.374639153
TCGA.BP.4971.01A	KIRC	0.446643871
TCGA.BP.4972.01A	KIRC	0.362243559
TCGA.BP.4973.01A	KIRC	0.215476387
TCGA.BP.4974.01A	KIRC	0.223836628
TCGA.BP.4975.01A	KIRC	0.220523095
TCGA.BP.4976.01A	KIRC	0.089166916
TCGA.BP.4977.01A	KIRC	0.174735664
TCGA.BP.4981.01A	KIRC	0.209877629
TCGA.BP.4982.01A	KIRC	0.196938467
TCGA.BP.4983.01A	KIRC	0.473043892
TCGA.BP.4985.01A	KIRC	0.293435321
TCGA.BP.4986.01A	KIRC	0.261562104
TCGA.BP.4987.01A	KIRC	0.191717406
TCGA.BP.4988.01A	KIRC	0.388262134
TCGA.BP.4989.01A	KIRC	0.395926172
TCGA.BP.4991.01A	KIRC	0.164258062
TCGA.BP.4992.01A	KIRC	0.344103999
TCGA.BP.4993.01A	KIRC	0.274492915
TCGA.BP.4994.01A	KIRC	0.221366266
TCGA.BP.4995.01A	KIRC	0.253005088
TCGA.BP.4998.01A	KIRC	0.345693372
TCGA.BP.4999.01A	KIRC	0.113159189
TCGA.BP.5000.01A	KIRC	0.388994603
TCGA.BP.5001.01A	KIRC	0.322047284
TCGA.BP.5004.01A	KIRC	0.209657581
TCGA.BP.5006.01A	KIRC	0.174164878
TCGA.BP.5007.01A	KIRC	0.178180898
TCGA.BP.5008.01A	KIRC	0.476369726
TCGA.BP.5009.01A	KIRC	0.275442782
TCGA.BP.5010.01A	KIRC	0.325265935
TCGA.BP.5168.01A	KIRC	0.253897172
TCGA.BP.5169.01A	KIRC	0.416147533
TCGA.BP.5170.01A	KIRC	0.272474569
TCGA.BP.5173.01A	KIRC	0.364324191
TCGA.BP.5174.01A	KIRC	0.255997006
TCGA.BP.5175.01A	KIRC	0.211291662
TCGA.BP.5176.01A	KIRC	0.217980626
TCGA.BP.5177.01A	KIRC	0.294962571
TCGA.BP.5178.01A	KIRC	0.233830793
TCGA.BP.5180.01A	KIRC	0.295322285
TCGA.BP.5181.01A	KIRC	0.195470117
TCGA.BP.5182.01A	KIRC	0.471795845
TCGA.BP.5183.01A	KIRC	0.262761339
TCGA.BP.5184.01A	KIRC	0.34196604
TCGA.BP.5185.01A	KIRC	0.258287346
TCGA.BP.5186.01A	KIRC	0.293529659
TCGA.BP.5187.01A	KIRC	0.367222856
TCGA.BP.5189.01A	KIRC	0.174318996
TCGA.BP.5190.01A	KIRC	0.172511675
TCGA.BP.5191.01A	KIRC	0.457556566
TCGA.BP.5192.01A	KIRC	0.117955316
TCGA.BP.5194.01A	KIRC	0.277359027
TCGA.BP.5195.01A	KIRC	0.177151036
TCGA.BP.5196.01A	KIRC	0.340116954
TCGA.BP.5198.01A	KIRC	0.298164973
TCGA.BP.5199.01A	KIRC	0.500172106
TCGA.BP.5200.01A	KIRC	0.402736661
TCGA.BP.5201.01A	KIRC	0.351157551
TCGA.BP.5202.01A	KIRC	0.23510017
TCGA.CJ.4634.01A	KIRC	0.105510312
TCGA.CJ.4635.01A	KIRC	0.299117379
TCGA.CJ.4636.01A	KIRC	0.409503343
TCGA.CJ.4637.01A	KIRC	0.483119844
TCGA.CJ.4638.01A	KIRC	0.196718796
TCGA.CJ.4639.01A	KIRC	0.281797775
TCGA.CJ.4640.01A	KIRC	0.391337942
TCGA.CJ.4641.01A	KIRC	0.504516889
TCGA.CJ.4642.01B	KIRC	0.245183206
TCGA.CJ.4643.01A	KIRC	0.231212821
TCGA.CJ.4644.01A	KIRC	0.245281814
TCGA.CJ.4868.01A	KIRC	0.445346115
TCGA.CJ.4869.01A	KIRC	0.436633246
TCGA.CJ.4870.01A	KIRC	0.180583262
TCGA.CJ.4871.01A	KIRC	0.263715578
TCGA.CJ.4872.01A	KIRC	0.405664798
TCGA.CJ.4873.01A	KIRC	0.413027053
TCGA.CJ.4874.01A	KIRC	0.321857355
TCGA.CJ.4875.01A	KIRC	0.247609413
TCGA.CJ.4876.01A	KIRC	0.311771217
TCGA.CJ.4878.01A	KIRC	0.067943887
TCGA.CJ.4881.01A	KIRC	0.286248998
TCGA.CJ.4882.01A	KIRC	0.460769045
TCGA.CJ.4884.01A	KIRC	0.312236228
TCGA.CJ.4885.01A	KIRC	0.12402067
TCGA.CJ.4886.01A	KIRC	0.402332878
TCGA.CJ.4887.01A	KIRC	0.347681198
TCGA.CJ.4888.01A	KIRC	0.538880633
TCGA.CJ.4889.01A	KIRC	0.497315466
TCGA.CJ.4890.01A	KIRC	0.547498563
TCGA.CJ.4891.01A	KIRC	0.393806545
TCGA.CJ.4892.01A	KIRC	0.350091445
TCGA.CJ.4893.01A	KIRC	0.267378961
TCGA.CJ.4894.01A	KIRC	0.356399167
TCGA.CJ.4895.01A	KIRC	0.379845683
TCGA.CJ.4897.01A	KIRC	0.265931584
TCGA.CJ.4899.01A	KIRC	0.282698878
TCGA.CJ.4900.01A	KIRC	0.483646855
TCGA.CJ.4901.01A	KIRC	0.529939102
TCGA.CJ.4902.01A	KIRC	0.390958673
TCGA.CJ.4903.01A	KIRC	0.319957326
TCGA.CJ.4904.01A	KIRC	0.332951598
TCGA.CJ.4905.01A	KIRC	0.152592417
TCGA.CJ.4907.01A	KIRC	0.211538443
TCGA.CJ.4908.01A	KIRC	0.250565546
TCGA.CJ.4912.01A	KIRC	0.127404692
TCGA.CJ.4916.01A	KIRC	0.415059436
TCGA.CJ.4918.01A	KIRC	0.407876074
TCGA.CJ.4920.01A	KIRC	0.186379588
TCGA.CJ.4923.01A	KIRC	0.51000298
TCGA.CJ.5671.01A	KIRC	0.39569722
TCGA.CJ.5672.01A	KIRC	0.352410214
TCGA.CJ.5675.01A	KIRC	0.389424672
TCGA.CJ.5676.01A	KIRC	0.35781655
TCGA.CJ.5677.01A	KIRC	0.254744688
TCGA.CJ.5678.01A	KIRC	0.445746676
TCGA.CJ.5679.01A	KIRC	0.056156164
TCGA.CJ.5680.01A	KIRC	0.164905272
TCGA.CJ.5681.01A	KIRC	-0.050110046
TCGA.CJ.5682.01A	KIRC	0.311375479
TCGA.CJ.5683.01A	KIRC	0.182300971
TCGA.CJ.5684.01A	KIRC	0.349162481
TCGA.CJ.5686.01A	KIRC	0.320405957
TCGA.CJ.5689.01A	KIRC	0.316549663
TCGA.CJ.6027.01A	KIRC	0.504194546
TCGA.CJ.6028.01A	KIRC	0.471348239
TCGA.CJ.6030.01A	KIRC	0.355270509
TCGA.CJ.6031.01A	KIRC	0.446580763
TCGA.CJ.6032.01A	KIRC	0.222983863
TCGA.CJ.6033.01A	KIRC	0.202682397
TCGA.CW.5580.01A	KIRC	0.212639949
TCGA.CW.5581.01A	KIRC	0.164889008
TCGA.CW.5583.01A	KIRC	0.186471805
TCGA.CW.5584.01A	KIRC	0.181691593
TCGA.CW.5585.01A	KIRC	0.017248488
TCGA.CW.5587.01A	KIRC	0.395960509
TCGA.CW.5588.01A	KIRC	0.30839742
TCGA.CW.5589.01A	KIRC	0.256145064
TCGA.CW.5590.01A	KIRC	0.319731774
TCGA.CW.5591.01A	KIRC	0.043669049
TCGA.CW.6087.01A	KIRC	0.523310797
TCGA.CW.6088.01A	KIRC	0.1833346
TCGA.CW.6090.01A	KIRC	0.337202443
TCGA.CW.6093.01A	KIRC	0.092665982
TCGA.CW.6097.01A	KIRC	0.478101096
TCGA.CZ.4853.01A	KIRC	0.211270408
TCGA.CZ.4854.01A	KIRC	0.302714464
TCGA.CZ.4856.01A	KIRC	0.261040823
TCGA.CZ.4857.01A	KIRC	0.320587831
TCGA.CZ.4858.01A	KIRC	0.442378617
TCGA.CZ.4859.01A	KIRC	0.125391898
TCGA.CZ.4860.01A	KIRC	0.231804692
TCGA.CZ.4861.01A	KIRC	0.402050435
TCGA.CZ.4862.01A	KIRC	0.452774213
TCGA.CZ.4863.01A	KIRC	0.351341203
TCGA.CZ.4864.01A	KIRC	0.352123629
TCGA.CZ.4865.01A	KIRC	0.365210928
TCGA.CZ.4866.01A	KIRC	0.171708239
TCGA.CZ.5451.01A	KIRC	0.273530991
TCGA.CZ.5452.01A	KIRC	0.412490484
TCGA.CZ.5453.01A	KIRC	0.151963641
TCGA.CZ.5454.01A	KIRC	0.318367611
TCGA.CZ.5455.01A	KIRC	0.432690928
TCGA.CZ.5456.01A	KIRC	0.237121216
TCGA.CZ.5457.01A	KIRC	0.29305217
TCGA.CZ.5458.01A	KIRC	0.159430809
TCGA.CZ.5459.01A	KIRC	0.314088375
TCGA.CZ.5460.01A	KIRC	0.32679301
TCGA.CZ.5461.01A	KIRC	0.280449411
TCGA.CZ.5462.01A	KIRC	0.339473161
TCGA.CZ.5463.01A	KIRC	0.293027125
TCGA.CZ.5464.01A	KIRC	0.449323458
TCGA.CZ.5465.01A	KIRC	0.205347642
TCGA.CZ.5466.01A	KIRC	0.497010701
TCGA.CZ.5467.01A	KIRC	0.177862161
TCGA.CZ.5468.01A	KIRC	0.113615271
TCGA.CZ.5469.01A	KIRC	0.1570477
TCGA.CZ.5470.01A	KIRC	0.382353981
TCGA.CZ.5982.01A	KIRC	0.08169498
TCGA.CZ.5984.01A	KIRC	0.133343017
TCGA.CZ.5985.01A	KIRC	0.379379016
TCGA.CZ.5986.01A	KIRC	0.242242626
TCGA.CZ.5987.01A	KIRC	0.272283558
TCGA.CZ.5988.01A	KIRC	0.251464697
TCGA.CZ.5989.01A	KIRC	0.352126185
TCGA.DV.5565.01A	KIRC	0.294021983
TCGA.DV.5566.01A	KIRC	0.309512714
TCGA.DV.5567.01A	KIRC	0.031953452
TCGA.DV.5568.01A	KIRC	0.28094619
TCGA.DV.5569.01A	KIRC	0.3143058
TCGA.DV.5573.01A	KIRC	0.429117175
TCGA.DV.5574.01A	KIRC	0.431863845
TCGA.DV.5575.01A	KIRC	0.406467065
TCGA.DV.5576.01A	KIRC	0.009673428
TCGA.DV.A4VX.01A	KIRC	0.310575627
TCGA.DV.A4VZ.01A	KIRC	-0.008865962
TCGA.DV.A4W0.01A	KIRC	0.238104994
TCGA.DV.A4W0.05A	KIRC	0.029279057
TCGA.EU.5904.01A	KIRC	0.267262125
TCGA.EU.5905.01A	KIRC	0.06746679
TCGA.EU.5906.01A	KIRC	0.197782631
TCGA.EU.5907.01A	KIRC	0.192244928
TCGA.G6.A5PC.01A	KIRC	0.243579994
TCGA.G6.A8L6.01A	KIRC	0.198975707
TCGA.G6.A8L7.01A	KIRC	0.251075902
TCGA.G6.A8L8.01A	KIRC	0.055168127
TCGA.GK.A6C7.01A	KIRC	0.143789344
TCGA.MM.A563.01A	KIRC	0.507085606
TCGA.MM.A564.01A	KIRC	0.109941146
TCGA.MM.A84U.01A	KIRC	0.334644839
TCGA.MW.A4EC.01A	KIRC	0.207857222
TCGA.T7.A92I.01A	KIRC	0.116417628
TCGA.2K.A9WE.01A	KIRP	0.231405085
TCGA.2Z.A9J1.01A	KIRP	0.166576174
TCGA.2Z.A9J2.01A	KIRP	0.355514158
TCGA.2Z.A9J3.01A	KIRP	-0.125458794
TCGA.2Z.A9J5.01A	KIRP	0.206074281
TCGA.2Z.A9J6.01A	KIRP	0.148894653
TCGA.2Z.A9J7.01A	KIRP	-0.040592554
TCGA.2Z.A9J8.01A	KIRP	0.130776832
TCGA.2Z.A9J9.01A	KIRP	-0.046811058
TCGA.2Z.A9JD.01A	KIRP	-0.018964548
TCGA.2Z.A9JE.01A	KIRP	-0.040088537
TCGA.2Z.A9JG.01A	KIRP	0.111016874
TCGA.2Z.A9JI.01A	KIRP	0.264048649
TCGA.2Z.A9JJ.01A	KIRP	0.00734142
TCGA.2Z.A9JK.01A	KIRP	0.251487713
TCGA.2Z.A9JL.01A	KIRP	0.118452261
TCGA.2Z.A9JM.01A	KIRP	0.100196055
TCGA.2Z.A9JN.01A	KIRP	0.008950135
TCGA.2Z.A9JO.01A	KIRP	0.186727762
TCGA.2Z.A9JP.01A	KIRP	0.157356011
TCGA.2Z.A9JQ.01A	KIRP	0.200007078
TCGA.2Z.A9JR.01A	KIRP	0.129726246
TCGA.2Z.A9JS.01A	KIRP	-0.025107347
TCGA.2Z.A9JT.01A	KIRP	0.188688412
TCGA.4A.A93W.01A	KIRP	-0.005403493
TCGA.4A.A93X.01A	KIRP	-0.075410796
TCGA.4A.A93Y.01A	KIRP	0.466933935
TCGA.5P.A9JU.01A	KIRP	-0.007715504
TCGA.5P.A9JV.01A	KIRP	0.139543972
TCGA.5P.A9JW.01A	KIRP	0.218779315
TCGA.5P.A9JY.01A	KIRP	0.118562775
TCGA.5P.A9JZ.01A	KIRP	0.079934657
TCGA.5P.A9K0.01A	KIRP	0.078246525
TCGA.5P.A9K2.01A	KIRP	-0.018800223
TCGA.5P.A9K3.01A	KIRP	0.173852996
TCGA.5P.A9K4.01A	KIRP	-0.064174323
TCGA.5P.A9K6.01A	KIRP	0.169351864
TCGA.5P.A9K8.01A	KIRP	-0.068741845
TCGA.5P.A9K9.01A	KIRP	0.085498786
TCGA.5P.A9KA.01A	KIRP	0.190478756
TCGA.5P.A9KC.01A	KIRP	0.065405568
TCGA.5P.A9KE.01A	KIRP	0.041042336
TCGA.5P.A9KF.01A	KIRP	0.08987954
TCGA.5P.A9KH.01A	KIRP	0.176569527
TCGA.A4.7286.01A	KIRP	0.122853664
TCGA.A4.7287.01A	KIRP	0.290040651
TCGA.A4.7288.01A	KIRP	-0.115936659
TCGA.A4.7583.01A	KIRP	0.134279179
TCGA.A4.7584.01A	KIRP	-0.035450286
TCGA.A4.7585.01A	KIRP	0.420430018
TCGA.A4.7732.01A	KIRP	-0.01349721
TCGA.A4.7734.01A	KIRP	0.067732409
TCGA.A4.7828.01A	KIRP	0.166660308
TCGA.A4.7915.01A	KIRP	0.22228774
TCGA.A4.7996.01A	KIRP	0.102498728
TCGA.A4.7997.01A	KIRP	0.035837571
TCGA.A4.8098.01A	KIRP	0.21392892
TCGA.A4.8310.01A	KIRP	-0.068116734
TCGA.A4.8311.01A	KIRP	-0.063257409
TCGA.A4.8312.01A	KIRP	0.073035581
TCGA.A4.8515.01A	KIRP	-0.107869613
TCGA.A4.8516.01A	KIRP	0.110919352
TCGA.A4.8517.01A	KIRP	0.11572094
TCGA.A4.8518.01A	KIRP	0.15283004
TCGA.A4.8630.01A	KIRP	-0.023055668
TCGA.A4.A48D.01A	KIRP	0.196002122
TCGA.A4.A4ZT.01A	KIRP	0.165175844
TCGA.A4.A57E.01A	KIRP	0.100589689
TCGA.A4.A5DU.01A	KIRP	0.026831302
TCGA.A4.A5XZ.01A	KIRP	0.039735195
TCGA.A4.A5Y0.01A	KIRP	-0.138324524
TCGA.A4.A5Y1.01A	KIRP	0.059381751
TCGA.A4.A6HP.01A	KIRP	0.069673974
TCGA.A4.A772.01A	KIRP	0.145361124
TCGA.A4.A7UZ.01A	KIRP	0.364314444
TCGA.AL.3466.01A	KIRP	0.126395339
TCGA.AL.3467.01A	KIRP	-0.277247419
TCGA.AL.3468.01A	KIRP	-0.040238843
TCGA.AL.3471.01A	KIRP	-0.123257368
TCGA.AL.3472.01A	KIRP	0.093386627
TCGA.AL.3473.01A	KIRP	0.431258798
TCGA.AL.7173.01A	KIRP	0.302400069
TCGA.AL.A5DJ.01A	KIRP	0.290833435
TCGA.AT.A5NU.01A	KIRP	0.049708237
TCGA.B1.5398.01A	KIRP	0.273991485
TCGA.B1.7332.01A	KIRP	0.138475383
TCGA.B1.A47M.01A	KIRP	0.138447835
TCGA.B1.A47N.01A	KIRP	0.13122744
TCGA.B1.A47O.01A	KIRP	0.116582813
TCGA.B1.A654.01A	KIRP	0.103199579
TCGA.B1.A655.01A	KIRP	0.185494747
TCGA.B1.A656.01A	KIRP	0.38778684
TCGA.B1.A657.01A	KIRP	0.156991734
TCGA.B3.3925.01A	KIRP	0.136039681
TCGA.B3.3926.01A	KIRP	0.069742172
TCGA.B3.4103.01A	KIRP	0.098731176
TCGA.B3.4104.01A	KIRP	-0.004968776
TCGA.B3.8121.01A	KIRP	0.390048653
TCGA.B3.A6W5.01A	KIRP	0.035113455
TCGA.B9.4113.01A	KIRP	0.147394002
TCGA.B9.4114.01A	KIRP	0.136313377
TCGA.B9.4115.01A	KIRP	0.08703677
TCGA.B9.4116.01A	KIRP	0.008917404
TCGA.B9.4117.01A	KIRP	0.166049039
TCGA.B9.4617.01A	KIRP	-0.014131772
TCGA.B9.5155.01A	KIRP	-0.181520775
TCGA.B9.5156.01A	KIRP	0.120337988
TCGA.B9.7268.01A	KIRP	-0.044489758
TCGA.B9.A44B.01A	KIRP	0.025199245
TCGA.B9.A5W7.01A	KIRP	0.036943118
TCGA.B9.A5W8.01A	KIRP	0.234479359
TCGA.B9.A5W9.01A	KIRP	0.017301882
TCGA.B9.A69E.01A	KIRP	0.268511808
TCGA.B9.A8YH.01A	KIRP	0.058002895
TCGA.B9.A8YI.01A	KIRP	0.03089362
TCGA.BQ.5875.01A	KIRP	0.064968546
TCGA.BQ.5876.01A	KIRP	-0.008655338
TCGA.BQ.5877.01A	KIRP	0.174811711
TCGA.BQ.5878.01A	KIRP	-0.045230699
TCGA.BQ.5879.01A	KIRP	0.119171461
TCGA.BQ.5880.01A	KIRP	0.340313664
TCGA.BQ.5881.01A	KIRP	0.289131271
TCGA.BQ.5882.01A	KIRP	0.34938371
TCGA.BQ.5883.01A	KIRP	0.100741424
TCGA.BQ.5884.01A	KIRP	0.237111316
TCGA.BQ.5885.01A	KIRP	-0.019956326
TCGA.BQ.5886.01A	KIRP	0.134606645
TCGA.BQ.5887.01A	KIRP	0.186376867
TCGA.BQ.5888.01A	KIRP	0.277905239
TCGA.BQ.5889.01A	KIRP	0.453796013
TCGA.BQ.5890.01A	KIRP	0.182685941
TCGA.BQ.5891.01A	KIRP	-0.083350931
TCGA.BQ.5892.01A	KIRP	0.307487949
TCGA.BQ.5893.01A	KIRP	0.152998383
TCGA.BQ.5894.01A	KIRP	0.37977691
TCGA.BQ.7044.01A	KIRP	0.134487899
TCGA.BQ.7045.01A	KIRP	0.153075267
TCGA.BQ.7046.01A	KIRP	0.159508396
TCGA.BQ.7048.01A	KIRP	0.123540307
TCGA.BQ.7049.01A	KIRP	0.101257341
TCGA.BQ.7050.01A	KIRP	0.087582712
TCGA.BQ.7051.01A	KIRP	-0.134632318
TCGA.BQ.7053.01A	KIRP	0.235537581
TCGA.BQ.7055.01A	KIRP	-0.002687266
TCGA.BQ.7056.01A	KIRP	0.019817386
TCGA.BQ.7058.01A	KIRP	0.184467817
TCGA.BQ.7059.01A	KIRP	0.249166144
TCGA.BQ.7060.01A	KIRP	0.166482099
TCGA.BQ.7061.01A	KIRP	0.174493287
TCGA.BQ.7062.01A	KIRP	0.222508394
TCGA.DW.5560.01A	KIRP	-0.11900448
TCGA.DW.5561.01A	KIRP	0.024553718
TCGA.DW.7834.01A	KIRP	0.243790027
TCGA.DW.7836.01A	KIRP	0.003996004
TCGA.DW.7837.01A	KIRP	0.166125894
TCGA.DW.7838.01A	KIRP	0.304400274
TCGA.DW.7839.01A	KIRP	-0.088530827
TCGA.DW.7840.01A	KIRP	0.039646737
TCGA.DW.7841.01A	KIRP	0.231289777
TCGA.DW.7842.01A	KIRP	-0.192335612
TCGA.DW.7963.01B	KIRP	0.110671198
TCGA.DZ.6131.01A	KIRP	0.045482532
TCGA.DZ.6132.01A	KIRP	0.294475762
TCGA.DZ.6133.01A	KIRP	-0.068744604
TCGA.DZ.6134.01A	KIRP	0.318704845
TCGA.DZ.6135.01A	KIRP	0.049903429
TCGA.EV.5901.01A	KIRP	0.154788422
TCGA.EV.5902.01A	KIRP	-0.15407048
TCGA.EV.5903.01A	KIRP	0.142823836
TCGA.F9.A4JJ.01A	KIRP	0.307928379
TCGA.F9.A7Q0.01A	KIRP	0.132728752
TCGA.F9.A7VF.01A	KIRP	0.034879427
TCGA.F9.A8NY.01A	KIRP	0.122325827
TCGA.F9.A97G.01A	KIRP	0.22058301
TCGA.G7.6789.01A	KIRP	-0.017848773
TCGA.G7.6790.01A	KIRP	0.055143992
TCGA.G7.6792.01A	KIRP	0.16400148
TCGA.G7.6793.01A	KIRP	0.12632718
TCGA.G7.6795.01A	KIRP	0.083179815
TCGA.G7.6796.01A	KIRP	0.33306325
TCGA.G7.6797.01A	KIRP	-0.132232225
TCGA.G7.7501.01A	KIRP	0.14007967
TCGA.G7.7502.01A	KIRP	0.282869176
TCGA.G7.A4TM.01A	KIRP	0.065472451
TCGA.G7.A8LB.01A	KIRP	-0.105217697
TCGA.G7.A8LC.01A	KIRP	0.126609752
TCGA.G7.A8LD.01A	KIRP	0.070719165
TCGA.G7.A8LE.01A	KIRP	0.087282996
TCGA.GL.6846.01A	KIRP	0.099236991
TCGA.GL.7773.01A	KIRP	0.033071225
TCGA.GL.7966.01A	KIRP	0.026061044
TCGA.GL.8500.01A	KIRP	-0.021651276
TCGA.GL.A4EM.01A	KIRP	0.364987815
TCGA.GL.A59R.01A	KIRP	-0.050803735
TCGA.GL.A59T.01A	KIRP	0.103177264
TCGA.GL.A9DC.01A	KIRP	-0.046302511
TCGA.GL.A9DD.01A	KIRP	0.203285338
TCGA.GL.A9DE.01A	KIRP	0.134297285
TCGA.HE.7128.01A	KIRP	0.20282956
TCGA.HE.7129.01A	KIRP	-0.045487587
TCGA.HE.7130.01A	KIRP	0.062760812
TCGA.HE.A5NF.01A	KIRP	0.256151513
TCGA.HE.A5NH.01A	KIRP	-0.003384618
TCGA.HE.A5NI.01A	KIRP	0.014236888
TCGA.HE.A5NJ.01A	KIRP	-0.077794412
TCGA.HE.A5NK.01A	KIRP	0.197906282
TCGA.HE.A5NL.01A	KIRP	0.194789445
TCGA.IA.A40U.01A	KIRP	0.105696335
TCGA.IA.A40X.01A	KIRP	0.131083362
TCGA.IA.A40Y.01A	KIRP	0.013208222
TCGA.IA.A83S.01A	KIRP	0.224357672
TCGA.IA.A83T.01A	KIRP	0.247416567
TCGA.IA.A83V.01A	KIRP	0.271083072
TCGA.IA.A83W.01A	KIRP	0.088212645
TCGA.IZ.8195.01A	KIRP	-0.061931227
TCGA.IZ.8196.01A	KIRP	-0.082722762
TCGA.IZ.A6M8.01A	KIRP	0.204433284
TCGA.IZ.A6M9.01A	KIRP	0.124612317
TCGA.J7.6720.01A	KIRP	0.228215506
TCGA.J7.8537.01A	KIRP	0.441590242
TCGA.J7.A8I2.01A	KIRP	-0.064513961
TCGA.KV.A6GD.01A	KIRP	0.349898841
TCGA.KV.A6GE.01A	KIRP	0.171682499
TCGA.KV.A74V.01A	KIRP	0.055094797
TCGA.MH.A55W.01A	KIRP	0.083829647
TCGA.MH.A55Z.01A	KIRP	0.012699334
TCGA.MH.A560.01A	KIRP	0.073889987
TCGA.MH.A561.01A	KIRP	0.162157572
TCGA.MH.A562.01A	KIRP	0.220396147
TCGA.MH.A854.01A	KIRP	0.126457416
TCGA.MH.A855.01A	KIRP	0.199157435
TCGA.MH.A856.01A	KIRP	0.006432627
TCGA.MH.A857.01A	KIRP	0.021881152
TCGA.O9.A75Z.01A	KIRP	-0.005785907
TCGA.P4.A5E6.01A	KIRP	0.158972951
TCGA.P4.A5E7.01A	KIRP	0.140666112
TCGA.P4.A5E8.01A	KIRP	0.115684222
TCGA.P4.A5EA.01A	KIRP	0.544044876
TCGA.P4.A5EB.01A	KIRP	0.022118173
TCGA.P4.A5ED.01A	KIRP	0.169727503
TCGA.P4.AAVK.01A	KIRP	0.127645125
TCGA.P4.AAVL.01A	KIRP	0.070267877
TCGA.P4.AAVM.01A	KIRP	0.040055762
TCGA.P4.AAVO.01A	KIRP	-0.046447652
TCGA.PJ.A5Z8.01A	KIRP	0.393299154
TCGA.PJ.A5Z9.01A	KIRP	0.062974615
TCGA.Q2.A5QZ.01A	KIRP	0.197378683
TCGA.SX.A71R.01A	KIRP	-0.034336322
TCGA.SX.A71S.01A	KIRP	0.113296375
TCGA.SX.A71U.01A	KIRP	0.090529229
TCGA.SX.A71V.01A	KIRP	0.050519419
TCGA.SX.A71W.01A	KIRP	0.102428805
TCGA.SX.A7SL.01A	KIRP	-0.140766171
TCGA.SX.A7SM.01A	KIRP	0.029162037
TCGA.SX.A7SN.01A	KIRP	0.095696656
TCGA.SX.A7SO.01A	KIRP	-0.036280373
TCGA.SX.A7SP.01A	KIRP	0.116075948
TCGA.SX.A7SQ.01A	KIRP	-0.147193421
TCGA.SX.A7SR.01A	KIRP	0.064537857
TCGA.SX.A7SS.01A	KIRP	0.132782432
TCGA.SX.A7SU.01A	KIRP	0.016480278
TCGA.UN.AAZ9.01A	KIRP	0.057186051
TCGA.UZ.A9PJ.01A	KIRP	-0.061355357
TCGA.UZ.A9PK.01A	KIRP	0.143121135
TCGA.UZ.A9PL.01A	KIRP	-0.175087382
TCGA.UZ.A9PM.01A	KIRP	0.276619591
TCGA.UZ.A9PN.01A	KIRP	0.210455455
TCGA.UZ.A9PO.01A	KIRP	0.097680465
TCGA.UZ.A9PP.01A	KIRP	0.004348177
TCGA.UZ.A9PQ.01A	KIRP	-0.124649778
TCGA.UZ.A9PR.01A	KIRP	-0.144580041
TCGA.UZ.A9PS.01A	KIRP	0.00155101
TCGA.UZ.A9PS.05A	KIRP	0.296866529
TCGA.UZ.A9PU.01A	KIRP	0.015631204
TCGA.UZ.A9PV.01A	KIRP	-0.176484136
TCGA.UZ.A9PX.01A	KIRP	0.040383291
TCGA.UZ.A9PZ.01A	KIRP	0.011760476
TCGA.UZ.A9Q0.01A	KIRP	0.020921545
TCGA.UZ.A9Q1.01A	KIRP	0.053550348
TCGA.V9.A7HT.01A	KIRP	0.176650859
TCGA.WN.A9G9.01A	KIRP	0.44048932
TCGA.WN.AB4C.01A	KIRP	0.149268136
TCGA.Y8.A894.01A	KIRP	-0.17538769
TCGA.Y8.A895.01A	KIRP	-0.009225056
TCGA.Y8.A896.01A	KIRP	0.208114761
TCGA.Y8.A897.01A	KIRP	0.226938645
TCGA.Y8.A898.01A	KIRP	0.195036016
TCGA.Y8.A8RY.01A	KIRP	0.14572065
TCGA.Y8.A8RZ.01A	KIRP	-0.035410403
TCGA.Y8.A8S0.01A	KIRP	-0.068664955
TCGA.Y8.A8S1.01A	KIRP	0.358625758
TCGA.CS.4938.01B	LGG	0.014759142
TCGA.CS.4941.01A	LGG	0.125912316
TCGA.CS.4942.01A	LGG	-0.113333281
TCGA.CS.4943.01A	LGG	0.019314888
TCGA.CS.4944.01A	LGG	-0.028747673
TCGA.CS.5390.01A	LGG	-0.143219299
TCGA.CS.5393.01A	LGG	-0.219530168
TCGA.CS.5394.01A	LGG	-0.187392978
TCGA.CS.5395.01A	LGG	-0.228350031
TCGA.CS.5396.01A	LGG	-0.071810706
TCGA.CS.5397.01A	LGG	-0.058399136
TCGA.CS.6186.01A	LGG	-0.091532656
TCGA.CS.6188.01A	LGG	-0.148072163
TCGA.CS.6290.01A	LGG	0.000260746
TCGA.CS.6666.01A	LGG	0.047444628
TCGA.CS.6667.01A	LGG	-0.114073108
TCGA.CS.6668.01A	LGG	-0.170653151
TCGA.CS.6669.01A	LGG	-0.365313664
TCGA.CS.6670.01A	LGG	0.025618758
TCGA.DB.5270.01A	LGG	0.07995865
TCGA.DB.5273.01A	LGG	0.008910136
TCGA.DB.5274.01A	LGG	0.183364616
TCGA.DB.5275.01A	LGG	0.07021752
TCGA.DB.5276.01A	LGG	0.064845989
TCGA.DB.5277.01A	LGG	-0.03369813
TCGA.DB.5278.01A	LGG	-0.125270164
TCGA.DB.5279.01A	LGG	0.088440966
TCGA.DB.5280.01A	LGG	-0.093336521
TCGA.DB.5281.01A	LGG	-0.06913304
TCGA.DB.A4X9.01A	LGG	-0.138211439
TCGA.DB.A4XA.01A	LGG	0.027144439
TCGA.DB.A4XB.01A	LGG	0.008310173
TCGA.DB.A4XC.01A	LGG	-0.111585398
TCGA.DB.A4XD.01A	LGG	-0.13654953
TCGA.DB.A4XE.01A	LGG	-0.274440055
TCGA.DB.A4XF.01A	LGG	-0.204727045
TCGA.DB.A4XG.01A	LGG	-0.198449303
TCGA.DB.A4XH.01A	LGG	-0.024421908
TCGA.DB.A64L.01A	LGG	0.013050153
TCGA.DB.A64O.01A	LGG	-0.146722144
TCGA.DB.A64P.01A	LGG	0.01271769
TCGA.DB.A64Q.01A	LGG	-0.170467345
TCGA.DB.A64R.01A	LGG	-0.143928716
TCGA.DB.A64S.01A	LGG	0.108777902
TCGA.DB.A64U.01A	LGG	-0.0571393
TCGA.DB.A64V.01A	LGG	0.060166408
TCGA.DB.A64W.01A	LGG	-0.297158834
TCGA.DB.A64X.01A	LGG	-0.068665185
TCGA.DB.A75K.01A	LGG	0.032829873
TCGA.DB.A75L.01A	LGG	-0.223459949
TCGA.DB.A75M.01A	LGG	-0.076431688
TCGA.DB.A75O.01A	LGG	-0.154308386
TCGA.DB.A75P.01A	LGG	-0.126077494
TCGA.DH.5140.01A	LGG	-0.09062838
TCGA.DH.5141.01A	LGG	0.112938415
TCGA.DH.5142.01A	LGG	0.020587821
TCGA.DH.5143.01A	LGG	0.031473109
TCGA.DH.5144.01A	LGG	-0.005139152
TCGA.DH.A669.01A	LGG	0.106739102
TCGA.DH.A669.02A	LGG	-0.008279054
TCGA.DH.A66B.01A	LGG	0.077170978
TCGA.DH.A66D.01A	LGG	-0.009272043
TCGA.DH.A66F.01A	LGG	-0.111935605
TCGA.DH.A66G.01A	LGG	0.052333333
TCGA.DH.A7UR.01A	LGG	-0.072048463
TCGA.DH.A7US.01A	LGG	-0.148579854
TCGA.DH.A7UT.01A	LGG	-0.061467809
TCGA.DH.A7UU.01A	LGG	-0.081533656
TCGA.DH.A7UV.01A	LGG	-0.109850422
TCGA.DU.5847.01A	LGG	0.084967344
TCGA.DU.5849.01A	LGG	0.025162625
TCGA.DU.5852.01A	LGG	0.003825827
TCGA.DU.5853.01A	LGG	0.080754092
TCGA.DU.5854.01A	LGG	-0.080316223
TCGA.DU.5855.01A	LGG	0.066103638
TCGA.DU.5870.01A	LGG	-0.125936291
TCGA.DU.5870.02A	LGG	-0.015577759
TCGA.DU.5871.01A	LGG	0.018165097
TCGA.DU.5872.01A	LGG	0.132715328
TCGA.DU.5872.02A	LGG	0.434533927
TCGA.DU.5874.01A	LGG	-0.133844163
TCGA.DU.6392.01A	LGG	0.004157912
TCGA.DU.6393.01A	LGG	-0.166949001
TCGA.DU.6394.01A	LGG	-0.107545001
TCGA.DU.6395.01A	LGG	0.144444685
TCGA.DU.6396.01A	LGG	0.067740029
TCGA.DU.6397.01A	LGG	-0.002056242
TCGA.DU.6397.02A	LGG	-0.057464468
TCGA.DU.6399.01A	LGG	-0.052161121
TCGA.DU.6400.01A	LGG	-0.055103317
TCGA.DU.6401.01A	LGG	0.113182633
TCGA.DU.6402.01A	LGG	-0.011045028
TCGA.DU.6403.01A	LGG	-0.042756801
TCGA.DU.6404.01A	LGG	0.003480266
TCGA.DU.6404.02A	LGG	-0.065672654
TCGA.DU.6404.02B	LGG	-0.229942925
TCGA.DU.6405.01A	LGG	-0.03942162
TCGA.DU.6406.01A	LGG	-0.037679711
TCGA.DU.6407.01A	LGG	-0.102674764
TCGA.DU.6407.02A	LGG	-0.035311317
TCGA.DU.6407.02B	LGG	0.011662796
TCGA.DU.6408.01A	LGG	0.010834798
TCGA.DU.6410.01A	LGG	-0.295363627
TCGA.DU.6542.01A	LGG	-0.027756531
TCGA.DU.7006.01A	LGG	-0.084605251
TCGA.DU.7007.01A	LGG	0.127804013
TCGA.DU.7008.01A	LGG	-0.190846682
TCGA.DU.7009.01A	LGG	-0.040198773
TCGA.DU.7010.01A	LGG	-0.113469095
TCGA.DU.7011.01A	LGG	0.099855773
TCGA.DU.7012.01A	LGG	0.249049999
TCGA.DU.7013.01A	LGG	-0.078513747
TCGA.DU.7014.01A	LGG	-0.098728526
TCGA.DU.7015.01A	LGG	-0.048647535
TCGA.DU.7018.01A	LGG	-0.072523505
TCGA.DU.7019.01A	LGG	0.113636514
TCGA.DU.7290.01A	LGG	0.089879109
TCGA.DU.7292.01A	LGG	-0.197414025
TCGA.DU.7294.01A	LGG	-0.182486205
TCGA.DU.7298.01A	LGG	-0.061728979
TCGA.DU.7299.01A	LGG	-0.15780519
TCGA.DU.7300.01A	LGG	0.025253801
TCGA.DU.7301.01A	LGG	0.057236704
TCGA.DU.7302.01A	LGG	-0.201655929
TCGA.DU.7304.01A	LGG	-0.065845296
TCGA.DU.7304.02A	LGG	-0.164763766
TCGA.DU.7306.01A	LGG	-0.049365818
TCGA.DU.7309.01A	LGG	0.002654338
TCGA.DU.8158.01A	LGG	0.019874797
TCGA.DU.8161.01A	LGG	0.181414803
TCGA.DU.8162.01A	LGG	-0.018085632
TCGA.DU.8163.01A	LGG	-0.047685262
TCGA.DU.8164.01A	LGG	-0.097016195
TCGA.DU.8165.01A	LGG	0.107598245
TCGA.DU.8166.01A	LGG	0.069260819
TCGA.DU.8167.01A	LGG	0.158259435
TCGA.DU.8168.01A	LGG	-0.139808514
TCGA.DU.A5TP.01A	LGG	0.08392134
TCGA.DU.A5TR.01A	LGG	0.120086018
TCGA.DU.A5TS.01A	LGG	-0.137371712
TCGA.DU.A5TT.01A	LGG	-0.028198808
TCGA.DU.A5TU.01A	LGG	0.00120306
TCGA.DU.A5TW.01A	LGG	-0.162902903
TCGA.DU.A5TY.01A	LGG	0.160954988
TCGA.DU.A6S2.01A	LGG	0.020901355
TCGA.DU.A6S3.01A	LGG	-0.106223902
TCGA.DU.A6S6.01A	LGG	-0.073861843
TCGA.DU.A6S7.01A	LGG	-0.140810785
TCGA.DU.A6S8.01A	LGG	-0.130875925
TCGA.DU.A76K.01A	LGG	-0.044313884
TCGA.DU.A76L.01A	LGG	0.130221797
TCGA.DU.A76O.01A	LGG	-0.185434116
TCGA.DU.A76R.01A	LGG	-0.196721836
TCGA.DU.A7T6.01A	LGG	-0.041394623
TCGA.DU.A7T8.01A	LGG	0.132824561
TCGA.DU.A7TA.01A	LGG	0.105571333
TCGA.DU.A7TB.01A	LGG	-0.233634174
TCGA.DU.A7TC.01A	LGG	-0.207378925
TCGA.DU.A7TD.01A	LGG	0.169823383
TCGA.DU.A7TG.01A	LGG	0.00996321
TCGA.DU.A7TI.01A	LGG	0.118356373
TCGA.DU.A7TJ.01A	LGG	-0.147073597
TCGA.E1.5302.01A	LGG	-0.063545461
TCGA.E1.5303.01A	LGG	-0.029178626
TCGA.E1.5304.01A	LGG	-0.167700955
TCGA.E1.5305.01A	LGG	-0.134745556
TCGA.E1.5307.01A	LGG	-0.166032096
TCGA.E1.5311.01A	LGG	-0.093594153
TCGA.E1.5318.01A	LGG	-0.194565132
TCGA.E1.5319.01A	LGG	0.013247174
TCGA.E1.5322.01A	LGG	-0.009696759
TCGA.E1.A7YD.01A	LGG	0.010320058
TCGA.E1.A7YE.01A	LGG	-0.02883793
TCGA.E1.A7YH.01A	LGG	-0.182073562
TCGA.E1.A7YI.01A	LGG	-0.211067234
TCGA.E1.A7YJ.01A	LGG	-0.010829756
TCGA.E1.A7YK.01A	LGG	-0.058885638
TCGA.E1.A7YL.01A	LGG	0.038236584
TCGA.E1.A7YM.01A	LGG	-0.201920505
TCGA.E1.A7YN.01A	LGG	0.15359017
TCGA.E1.A7YO.01A	LGG	-0.069191637
TCGA.E1.A7YQ.01A	LGG	0.139053191
TCGA.E1.A7YS.01A	LGG	-0.157784315
TCGA.E1.A7YU.01A	LGG	-0.207119668
TCGA.E1.A7YV.01A	LGG	-0.055683139
TCGA.E1.A7YW.01A	LGG	-0.040785265
TCGA.E1.A7YY.01A	LGG	-0.076923134
TCGA.E1.A7Z2.01A	LGG	-0.254491743
TCGA.E1.A7Z3.01A	LGG	-0.141825851
TCGA.E1.A7Z4.01A	LGG	0.022778218
TCGA.E1.A7Z6.01A	LGG	-0.074190456
TCGA.EZ.7264.01A	LGG	-0.100027748
TCGA.F6.A8O3.01A	LGG	-0.044772693
TCGA.F6.A8O4.01A	LGG	-0.053345331
TCGA.FG.5962.01B	LGG	0.00356472
TCGA.FG.5963.01A	LGG	0.129302577
TCGA.FG.5963.02A	LGG	-0.02666328
TCGA.FG.5964.01A	LGG	-0.053141144
TCGA.FG.5965.01B	LGG	0.121898505
TCGA.FG.5965.02A	LGG	0.09568632
TCGA.FG.5965.02B	LGG	-0.208507637
TCGA.FG.6688.01A	LGG	-0.043804326
TCGA.FG.6689.01A	LGG	-0.029745911
TCGA.FG.6690.01A	LGG	0.014737602
TCGA.FG.6691.01A	LGG	-0.008108082
TCGA.FG.6692.01A	LGG	0.049062588
TCGA.FG.7634.01A	LGG	0.007492544
TCGA.FG.7636.01A	LGG	-0.195941606
TCGA.FG.7637.01A	LGG	-0.112814383
TCGA.FG.7638.01B	LGG	-0.107124043
TCGA.FG.7641.01B	LGG	-0.277163807
TCGA.FG.7643.01A	LGG	-0.154452119
TCGA.FG.8181.01A	LGG	0.066863626
TCGA.FG.8182.01A	LGG	0.01326512
TCGA.FG.8185.01A	LGG	-0.01190769
TCGA.FG.8186.01A	LGG	0.099032726
TCGA.FG.8187.01A	LGG	0.039252138
TCGA.FG.8188.01A	LGG	0.020426431
TCGA.FG.8189.01B	LGG	-0.233023792
TCGA.FG.8191.01A	LGG	0.13630729
TCGA.FG.A4MT.01A	LGG	-0.163344724
TCGA.FG.A4MT.02A	LGG	0.004556508
TCGA.FG.A4MU.01B	LGG	0.048273996
TCGA.FG.A4MW.01A	LGG	-0.100895186
TCGA.FG.A4MX.01A	LGG	0.065981168
TCGA.FG.A4MY.01A	LGG	0.070944932
TCGA.FG.A60J.01A	LGG	0.090375536
TCGA.FG.A60K.01A	LGG	-0.218567379
TCGA.FG.A60L.01A	LGG	0.010380185
TCGA.FG.A6IZ.01A	LGG	-0.084044962
TCGA.FG.A6J1.01A	LGG	-0.019392676
TCGA.FG.A6J3.01A	LGG	0.191761022
TCGA.FG.A70Y.01A	LGG	-0.117792927
TCGA.FG.A70Z.01A	LGG	0.067398011
TCGA.FG.A710.01A	LGG	0.166663505
TCGA.FG.A711.01A	LGG	-0.221698966
TCGA.FG.A713.01A	LGG	-0.211508878
TCGA.FG.A87N.01A	LGG	-0.197370657
TCGA.FG.A87Q.01A	LGG	0.098626874
TCGA.FN.7833.01A	LGG	0.225876356
TCGA.HT.7467.01A	LGG	-0.211346614
TCGA.HT.7468.01A	LGG	-0.038287241
TCGA.HT.7469.01A	LGG	-0.120695639
TCGA.HT.7470.01A	LGG	-0.10578864
TCGA.HT.7471.01A	LGG	0.031403403
TCGA.HT.7472.01A	LGG	0.060229983
TCGA.HT.7473.01A	LGG	0.03938759
TCGA.HT.7474.01A	LGG	-0.141967237
TCGA.HT.7475.01A	LGG	-0.232942129
TCGA.HT.7476.01A	LGG	-0.029894604
TCGA.HT.7477.01B	LGG	-0.069427052
TCGA.HT.7478.01A	LGG	0.117095172
TCGA.HT.7479.01A	LGG	0.08331786
TCGA.HT.7480.01A	LGG	-0.24822251
TCGA.HT.7481.01A	LGG	-0.115458053
TCGA.HT.7482.01A	LGG	0.039287111
TCGA.HT.7483.01A	LGG	0.022147563
TCGA.HT.7485.01A	LGG	-0.039715003
TCGA.HT.7601.01A	LGG	0.095375129
TCGA.HT.7602.01A	LGG	-0.014561229
TCGA.HT.7603.01A	LGG	-0.250997173
TCGA.HT.7604.01A	LGG	-0.000256281
TCGA.HT.7605.01A	LGG	0.051482227
TCGA.HT.7606.01A	LGG	-0.215128835
TCGA.HT.7607.01A	LGG	-0.074508728
TCGA.HT.7608.01A	LGG	0.048380262
TCGA.HT.7609.01A	LGG	0.012417231
TCGA.HT.7610.01A	LGG	-0.083221763
TCGA.HT.7611.01A	LGG	0.017845508
TCGA.HT.7616.01A	LGG	0.200486841
TCGA.HT.7620.01A	LGG	-0.154255859
TCGA.HT.7676.01A	LGG	-0.123173662
TCGA.HT.7677.01A	LGG	0.038448753
TCGA.HT.7680.01A	LGG	0.063902314
TCGA.HT.7681.01A	LGG	0.065276823
TCGA.HT.7684.01A	LGG	0.037715202
TCGA.HT.7686.01A	LGG	-0.097777614
TCGA.HT.7687.01A	LGG	0.091714666
TCGA.HT.7688.01A	LGG	-0.016450825
TCGA.HT.7689.01A	LGG	-0.081828173
TCGA.HT.7690.01A	LGG	0.033533792
TCGA.HT.7691.01A	LGG	0.076373329
TCGA.HT.7692.01A	LGG	-0.044291276
TCGA.HT.7693.01A	LGG	-0.022618211
TCGA.HT.7694.01A	LGG	-0.147182722
TCGA.HT.7695.01A	LGG	-0.076097535
TCGA.HT.7854.01A	LGG	0.117581028
TCGA.HT.7855.01A	LGG	-0.129100616
TCGA.HT.7856.01A	LGG	-0.198826865
TCGA.HT.7857.01A	LGG	0.271317273
TCGA.HT.7858.01A	LGG	0.171951644
TCGA.HT.7860.01A	LGG	0.101065842
TCGA.HT.7873.01B	LGG	-0.257648691
TCGA.HT.7874.01A	LGG	-0.149891063
TCGA.HT.7875.01A	LGG	-0.174612354
TCGA.HT.7877.01A	LGG	-0.181067577
TCGA.HT.7879.01A	LGG	-0.08572056
TCGA.HT.7880.01A	LGG	-0.237647957
TCGA.HT.7881.01A	LGG	-0.161221657
TCGA.HT.7882.01A	LGG	0.326961387
TCGA.HT.7884.01B	LGG	-0.245401922
TCGA.HT.7902.01A	LGG	-0.164703664
TCGA.HT.8010.01A	LGG	-0.078338503
TCGA.HT.8011.01A	LGG	-0.135090537
TCGA.HT.8012.01A	LGG	-0.058399674
TCGA.HT.8013.01A	LGG	-0.021956557
TCGA.HT.8015.01B	LGG	0.036674088
TCGA.HT.8018.01A	LGG	0.15204659
TCGA.HT.8019.01A	LGG	-0.187258489
TCGA.HT.8104.01A	LGG	-0.051667081
TCGA.HT.8105.01A	LGG	-0.041261641
TCGA.HT.8106.01A	LGG	0.420463794
TCGA.HT.8107.01A	LGG	-0.04261352
TCGA.HT.8108.01A	LGG	-0.168633976
TCGA.HT.8109.01A	LGG	-0.054550535
TCGA.HT.8110.01A	LGG	0.075604453
TCGA.HT.8111.01A	LGG	-0.077252579
TCGA.HT.8113.01A	LGG	-0.108402906
TCGA.HT.8114.01A	LGG	0.07698778
TCGA.HT.8558.01A	LGG	-0.253571669
TCGA.HT.8563.01A	LGG	0.196988796
TCGA.HT.8564.01A	LGG	-0.150466383
TCGA.HT.A4DS.01A	LGG	0.048542466
TCGA.HT.A4DV.01A	LGG	-0.128321395
TCGA.HT.A5R5.01A	LGG	0.110917302
TCGA.HT.A5R7.01A	LGG	-0.170894611
TCGA.HT.A5R9.01A	LGG	-0.072499233
TCGA.HT.A5RA.01A	LGG	0.095468874
TCGA.HT.A5RB.01A	LGG	-0.105809588
TCGA.HT.A5RC.01A	LGG	-0.051015532
TCGA.HT.A614.01A	LGG	-0.105436982
TCGA.HT.A615.01A	LGG	-0.014963401
TCGA.HT.A616.01A	LGG	-0.060118313
TCGA.HT.A617.01A	LGG	0.170659632
TCGA.HT.A618.01A	LGG	0.035171315
TCGA.HT.A619.01A	LGG	-0.116563506
TCGA.HT.A61A.01A	LGG	-0.252822829
TCGA.HT.A61B.01A	LGG	-0.01781266
TCGA.HT.A61C.01A	LGG	0.156066825
TCGA.HT.A74H.01A	LGG	0.025231279
TCGA.HT.A74J.01A	LGG	-0.097080063
TCGA.HT.A74K.01A	LGG	-0.065950972
TCGA.HT.A74L.01A	LGG	-0.101141044
TCGA.HT.A74O.01A	LGG	-0.008729405
TCGA.HW.7486.01A	LGG	-0.05782805
TCGA.HW.7487.01A	LGG	-0.155002041
TCGA.HW.7489.01A	LGG	-0.046716507
TCGA.HW.7490.01A	LGG	0.156986834
TCGA.HW.7491.01A	LGG	-0.234447454
TCGA.HW.7493.01A	LGG	0.127440885
TCGA.HW.7495.01A	LGG	-0.18662975
TCGA.HW.8319.01A	LGG	-0.07824975
TCGA.HW.8320.01A	LGG	0.060073993
TCGA.HW.8321.01A	LGG	0.076203304
TCGA.HW.8322.01A	LGG	-0.114516974
TCGA.HW.A5KJ.01A	LGG	-0.060876136
TCGA.HW.A5KK.01A	LGG	0.05707575
TCGA.HW.A5KL.01A	LGG	-0.219109709
TCGA.HW.A5KM.01A	LGG	0.067568956
TCGA.IK.7675.01A	LGG	-0.12774322
TCGA.IK.8125.01A	LGG	-0.119105017
TCGA.KT.A74X.01A	LGG	0.038047
TCGA.KT.A7W1.01A	LGG	0.044628414
TCGA.P5.A5ET.01A	LGG	-0.217707105
TCGA.P5.A5EU.01A	LGG	0.011956748
TCGA.P5.A5EV.01A	LGG	-0.095741012
TCGA.P5.A5EW.01A	LGG	0.050531138
TCGA.P5.A5EX.01A	LGG	0.140396907
TCGA.P5.A5EY.01A	LGG	-0.10693678
TCGA.P5.A5EZ.01A	LGG	0.082834466
TCGA.P5.A5F0.01A	LGG	-0.221328907
TCGA.P5.A5F1.01A	LGG	-0.038861909
TCGA.P5.A5F2.01A	LGG	-0.081254796
TCGA.P5.A5F4.01A	LGG	-0.031906746
TCGA.P5.A5F6.01A	LGG	-0.004649414
TCGA.P5.A72U.01A	LGG	0.098992074
TCGA.P5.A72W.01A	LGG	-0.063441398
TCGA.P5.A72X.01A	LGG	0.048767329
TCGA.P5.A72Z.01A	LGG	-0.140301289
TCGA.P5.A730.01A	LGG	-0.016385988
TCGA.P5.A731.01A	LGG	-0.044884637
TCGA.P5.A733.01A	LGG	-0.050494775
TCGA.P5.A735.01A	LGG	-0.179120037
TCGA.P5.A736.01A	LGG	0.164220132
TCGA.P5.A737.01A	LGG	0.022193225
TCGA.P5.A77W.01A	LGG	-0.113729847
TCGA.P5.A77X.01A	LGG	-0.261166036
TCGA.P5.A780.01A	LGG	0.030920847
TCGA.P5.A781.01A	LGG	-0.090979927
TCGA.QH.A65R.01A	LGG	0.061637045
TCGA.QH.A65S.01A	LGG	-0.125371833
TCGA.QH.A65V.01A	LGG	-0.067819533
TCGA.QH.A65X.01A	LGG	0.062224096
TCGA.QH.A65Z.01A	LGG	-0.005674552
TCGA.QH.A6CS.01A	LGG	0.007230964
TCGA.QH.A6CU.01A	LGG	0.063033614
TCGA.QH.A6CV.01A	LGG	-0.110487351
TCGA.QH.A6CW.01A	LGG	0.072245979
TCGA.QH.A6CX.01A	LGG	0.003286583
TCGA.QH.A6CY.01A	LGG	-0.027650474
TCGA.QH.A6CZ.01A	LGG	-0.063518467
TCGA.QH.A6X3.01A	LGG	-0.009626039
TCGA.QH.A6X4.01A	LGG	-0.259375509
TCGA.QH.A6X5.01A	LGG	-0.138270158
TCGA.QH.A6X8.01A	LGG	-0.091929499
TCGA.QH.A6X9.01A	LGG	-0.107395178
TCGA.QH.A6XA.01A	LGG	-0.012897151
TCGA.QH.A6XC.01A	LGG	-0.070440126
TCGA.QH.A86X.01A	LGG	-0.04926035
TCGA.QH.A870.01A	LGG	-0.089173304
TCGA.R8.A6MK.01A	LGG	-0.146757893
TCGA.R8.A6ML.01A	LGG	-0.080566426
TCGA.R8.A6MO.01A	LGG	-0.134323494
TCGA.R8.A6YH.01A	LGG	0.017269284
TCGA.R8.A73M.01A	LGG	-0.046100897
TCGA.RY.A83X.01A	LGG	-0.224525632
TCGA.RY.A83Y.01A	LGG	-0.017555165
TCGA.RY.A83Z.01A	LGG	-0.099109977
TCGA.RY.A840.01A	LGG	-0.174126031
TCGA.RY.A843.01A	LGG	-0.176738748
TCGA.RY.A845.01A	LGG	-0.104745311
TCGA.RY.A847.01A	LGG	0.000453071
TCGA.S9.A6TS.01A	LGG	-0.13428368
TCGA.S9.A6TU.01A	LGG	0.017771038
TCGA.S9.A6TV.01A	LGG	0.039932163
TCGA.S9.A6TW.01A	LGG	0.045251994
TCGA.S9.A6TX.01A	LGG	-0.147785224
TCGA.S9.A6TY.01A	LGG	-0.260652416
TCGA.S9.A6TZ.01A	LGG	0.101074002
TCGA.S9.A6U0.01A	LGG	0.11856741
TCGA.S9.A6U1.01A	LGG	-0.036142041
TCGA.S9.A6U2.01A	LGG	-0.030023195
TCGA.S9.A6U5.01A	LGG	0.087172359
TCGA.S9.A6U6.01A	LGG	0.030418134
TCGA.S9.A6U8.01A	LGG	-0.027133687
TCGA.S9.A6U9.01A	LGG	0.137292771
TCGA.S9.A6UA.01A	LGG	0.141395447
TCGA.S9.A6UB.01A	LGG	-0.192071766
TCGA.S9.A6WD.01A	LGG	-0.08709789
TCGA.S9.A6WE.01A	LGG	-0.190092446
TCGA.S9.A6WG.01A	LGG	0.20238024
TCGA.S9.A6WH.01A	LGG	-0.124826855
TCGA.S9.A6WI.01A	LGG	0.013067053
TCGA.S9.A6WL.01A	LGG	-0.264196083
TCGA.S9.A6WM.01A	LGG	-0.114841046
TCGA.S9.A6WN.01A	LGG	-0.104225598
TCGA.S9.A6WO.01A	LGG	0.004724914
TCGA.S9.A6WP.01A	LGG	-0.035283335
TCGA.S9.A6WQ.01A	LGG	-0.167905601
TCGA.S9.A7IQ.01A	LGG	-0.208330671
TCGA.S9.A7IS.01A	LGG	-0.140119818
TCGA.S9.A7IX.01A	LGG	-0.019874513
TCGA.S9.A7IY.01A	LGG	-0.028900845
TCGA.S9.A7IZ.01A	LGG	-0.10198031
TCGA.S9.A7J0.01A	LGG	-0.151787118
TCGA.S9.A7J1.01A	LGG	-0.056692914
TCGA.S9.A7J2.01A	LGG	-0.039593943
TCGA.S9.A7J3.01A	LGG	-0.030678022
TCGA.S9.A7QW.01A	LGG	-0.063708415
TCGA.S9.A7QX.01A	LGG	-0.263863605
TCGA.S9.A7QY.01A	LGG	-0.151131469
TCGA.S9.A7QZ.01A	LGG	-0.165697695
TCGA.S9.A7R1.01A	LGG	0.058083596
TCGA.S9.A7R2.01A	LGG	0.004010709
TCGA.S9.A7R3.01A	LGG	0.017659335
TCGA.S9.A7R4.01A	LGG	0.025471519
TCGA.S9.A7R7.01A	LGG	-0.016117762
TCGA.S9.A7R8.01A	LGG	-0.212646901
TCGA.S9.A89V.01A	LGG	-0.084672677
TCGA.S9.A89Z.01A	LGG	0.068267516
TCGA.TM.A7C3.01A	LGG	-0.102020695
TCGA.TM.A7C4.01A	LGG	-0.244536296
TCGA.TM.A7C5.01A	LGG	0.07223995
TCGA.TM.A7CA.01A	LGG	-0.148685188
TCGA.TM.A7CF.01A	LGG	-0.273540089
TCGA.TM.A7CF.02A	LGG	-0.294845717
TCGA.TM.A84B.01A	LGG	-0.064605711
TCGA.TM.A84C.01A	LGG	0.013150601
TCGA.TM.A84F.01A	LGG	0.282380851
TCGA.TM.A84G.01A	LGG	-0.194831597
TCGA.TM.A84H.01A	LGG	-0.233799295
TCGA.TM.A84I.01A	LGG	-0.044237553
TCGA.TM.A84J.01A	LGG	-0.224534084
TCGA.TM.A84L.01A	LGG	0.072457336
TCGA.TM.A84M.01A	LGG	0.030433953
TCGA.TM.A84O.01A	LGG	-0.092249667
TCGA.TM.A84Q.01A	LGG	0.021494377
TCGA.TM.A84R.01A	LGG	-0.21227807
TCGA.TM.A84S.01A	LGG	-0.059299214
TCGA.TM.A84T.01A	LGG	-0.20475407
TCGA.TQ.A7RF.01A	LGG	-0.088347787
TCGA.TQ.A7RG.01A	LGG	0.05412932
TCGA.TQ.A7RH.01A	LGG	0.032435534
TCGA.TQ.A7RI.01A	LGG	-0.202154058
TCGA.TQ.A7RJ.01A	LGG	-0.141110247
TCGA.TQ.A7RK.01A	LGG	-0.0022789
TCGA.TQ.A7RK.02A	LGG	0.010483671
TCGA.TQ.A7RK.02B	LGG	-0.031148173
TCGA.TQ.A7RM.01A	LGG	-0.238317845
TCGA.TQ.A7RN.01A	LGG	-0.13371357
TCGA.TQ.A7RO.01A	LGG	-0.086314333
TCGA.TQ.A7RP.01A	LGG	0.067117421
TCGA.TQ.A7RQ.01A	LGG	-0.022511853
TCGA.TQ.A7RR.01A	LGG	-0.081981931
TCGA.TQ.A7RS.01A	LGG	-0.143707653
TCGA.TQ.A7RU.01A	LGG	-0.123099858
TCGA.TQ.A7RV.01A	LGG	-0.237112534
TCGA.TQ.A7RV.02A	LGG	0.042336258
TCGA.TQ.A7RW.01A	LGG	-0.005866627
TCGA.TQ.A8XE.01A	LGG	-0.012562986
TCGA.TQ.A8XE.02A	LGG	-0.141432125
TCGA.VM.A8C8.01A	LGG	-0.179190677
TCGA.VM.A8C9.01A	LGG	0.061308745
TCGA.VM.A8CA.01A	LGG	0.055370374
TCGA.VM.A8CB.01A	LGG	-0.122799467
TCGA.VM.A8CD.01A	LGG	0.118226744
TCGA.VM.A8CE.01A	LGG	-0.055568115
TCGA.VM.A8CF.01A	LGG	0.064587882
TCGA.VM.A8CH.01A	LGG	-0.145145782
TCGA.VV.A829.01A	LGG	-0.026066551
TCGA.VV.A86M.01A	LGG	-0.01649946
TCGA.VW.A7QS.01A	LGG	-0.172378741
TCGA.VW.A8FI.01A	LGG	0.102235839
TCGA.W9.A837.01A	LGG	-0.178502445
TCGA.WH.A86K.01A	LGG	-0.050651907
TCGA.WY.A858.01A	LGG	0.021649918
TCGA.WY.A859.01A	LGG	-0.172158648
TCGA.WY.A85A.01A	LGG	-0.014537315
TCGA.WY.A85B.01A	LGG	0.028798398
TCGA.WY.A85C.01A	LGG	-0.022767008
TCGA.WY.A85D.01A	LGG	-0.00826009
TCGA.WY.A85E.01A	LGG	-0.048149887
TCGA.2V.A95S.01A	LIHC	0.493163687
TCGA.2Y.A9GS.01A	LIHC	0.259673538
TCGA.2Y.A9GT.01A	LIHC	0.416962137
TCGA.2Y.A9GU.01A	LIHC	0.124983392
TCGA.2Y.A9GV.01A	LIHC	0.2705118
TCGA.2Y.A9GW.01A	LIHC	0.341072908
TCGA.2Y.A9GX.01A	LIHC	0.371071683
TCGA.2Y.A9GY.01A	LIHC	0.411125357
TCGA.2Y.A9GZ.01A	LIHC	0.06565023
TCGA.2Y.A9H0.01A	LIHC	0.251135836
TCGA.2Y.A9H1.01A	LIHC	0.26285337
TCGA.2Y.A9H2.01A	LIHC	0.186669493
TCGA.2Y.A9H3.01A	LIHC	0.40079471
TCGA.2Y.A9H4.01A	LIHC	0.219426627
TCGA.2Y.A9H5.01A	LIHC	0.21626598
TCGA.2Y.A9H6.01A	LIHC	0.241116617
TCGA.2Y.A9H7.01A	LIHC	0.021701058
TCGA.2Y.A9H8.01A	LIHC	0.299049006
TCGA.2Y.A9H9.01A	LIHC	0.205676598
TCGA.2Y.A9HA.01A	LIHC	0.082310546
TCGA.2Y.A9HB.01A	LIHC	0.314899424
TCGA.3K.AAZ8.01A	LIHC	0.273371475
TCGA.4R.AA8I.01A	LIHC	0.280588501
TCGA.5C.A9VG.01A	LIHC	0.153139853
TCGA.5C.A9VH.01A	LIHC	0.103150812
TCGA.5C.AAPD.01A	LIHC	0.502984122
TCGA.5R.AA1C.01A	LIHC	0.152782508
TCGA.5R.AA1D.01A	LIHC	0.190805339
TCGA.5R.AAAM.01A	LIHC	0.302075728
TCGA.BC.4072.01B	LIHC	0.376911034
TCGA.BC.4073.01B	LIHC	0.441877887
TCGA.BC.A10Q.01A	LIHC	-0.010334229
TCGA.BC.A10R.01A	LIHC	0.108091469
TCGA.BC.A10S.01A	LIHC	0.272539705
TCGA.BC.A10T.01A	LIHC	0.250149666
TCGA.BC.A10U.01A	LIHC	0.003646301
TCGA.BC.A10W.01A	LIHC	0.096030967
TCGA.BC.A10X.01A	LIHC	0.248905163
TCGA.BC.A10Y.01A	LIHC	0.198134668
TCGA.BC.A10Z.01A	LIHC	-0.057949315
TCGA.BC.A110.01A	LIHC	0.382430776
TCGA.BC.A112.01A	LIHC	0.043429206
TCGA.BC.A216.01A	LIHC	0.199727493
TCGA.BC.A217.01A	LIHC	0.239231546
TCGA.BC.A3KF.01A	LIHC	0.070625234
TCGA.BC.A3KG.01A	LIHC	0.01335945
TCGA.BC.A5W4.01A	LIHC	0.075460941
TCGA.BC.A69H.01A	LIHC	0.249952732
TCGA.BC.A69I.01A	LIHC	0.194473645
TCGA.BC.A8YO.01A	LIHC	0.307665904
TCGA.BD.A2L6.01A	LIHC	0.214676103
TCGA.BD.A3EP.01A	LIHC	0.352222867
TCGA.BD.A3ER.01A	LIHC	0.264690498
TCGA.BW.A5NO.01A	LIHC	0.258481567
TCGA.BW.A5NP.01A	LIHC	0.124623405
TCGA.BW.A5NQ.01A	LIHC	0.419778842
TCGA.CC.5258.01A	LIHC	0.179363562
TCGA.CC.5259.01A	LIHC	0.177950329
TCGA.CC.5260.01A	LIHC	0.213682001
TCGA.CC.5261.01A	LIHC	0.349840875
TCGA.CC.5262.01A	LIHC	0.354732204
TCGA.CC.5263.01A	LIHC	0.142119608
TCGA.CC.5264.01A	LIHC	0.074242385
TCGA.CC.A123.01A	LIHC	0.178610559
TCGA.CC.A1HT.01A	LIHC	0.528175155
TCGA.CC.A3M9.01A	LIHC	0.513013803
TCGA.CC.A3MA.01A	LIHC	0.088682878
TCGA.CC.A3MB.01A	LIHC	0.120524048
TCGA.CC.A3MC.01A	LIHC	0.169735688
TCGA.CC.A5UC.01A	LIHC	0.294627658
TCGA.CC.A5UD.01A	LIHC	0.093947569
TCGA.CC.A5UE.01A	LIHC	0.000737846
TCGA.CC.A7IE.01A	LIHC	0.36361798
TCGA.CC.A7IF.01A	LIHC	0.096063528
TCGA.CC.A7IG.01A	LIHC	0.109159115
TCGA.CC.A7IH.01A	LIHC	0.045126892
TCGA.CC.A7II.01A	LIHC	0.092909011
TCGA.CC.A7IJ.01A	LIHC	0.372757668
TCGA.CC.A7IK.01A	LIHC	0.03731747
TCGA.CC.A7IL.01A	LIHC	0.010198378
TCGA.CC.A8HS.01A	LIHC	0.051947778
TCGA.CC.A8HT.01A	LIHC	0.230465745
TCGA.CC.A8HU.01A	LIHC	0.041699787
TCGA.CC.A8HV.01A	LIHC	-0.063002126
TCGA.CC.A9FS.01A	LIHC	0.259813817
TCGA.CC.A9FU.01A	LIHC	0.140344725
TCGA.CC.A9FV.01A	LIHC	0.304764986
TCGA.CC.A9FW.01A	LIHC	0.239865265
TCGA.DD.A113.01A	LIHC	0.178459674
TCGA.DD.A114.01A	LIHC	0.516082504
TCGA.DD.A115.01A	LIHC	0.36613008
TCGA.DD.A116.01A	LIHC	0.236855034
TCGA.DD.A118.01A	LIHC	-0.001668008
TCGA.DD.A119.01A	LIHC	0.259293296
TCGA.DD.A11A.01A	LIHC	0.000527818
TCGA.DD.A11B.01A	LIHC	0.109908303
TCGA.DD.A11C.01A	LIHC	0.181382105
TCGA.DD.A11D.01A	LIHC	0.120647106
TCGA.DD.A1EA.01A	LIHC	0.255274806
TCGA.DD.A1EB.01A	LIHC	0.185470681
TCGA.DD.A1EC.01A	LIHC	0.45693677
TCGA.DD.A1ED.01A	LIHC	0.289902616
TCGA.DD.A1EE.01A	LIHC	0.039617215
TCGA.DD.A1EF.01A	LIHC	0.301417095
TCGA.DD.A1EG.01A	LIHC	0.444555943
TCGA.DD.A1EH.01A	LIHC	0.240537624
TCGA.DD.A1EI.01A	LIHC	0.209077537
TCGA.DD.A1EJ.01A	LIHC	0.074903944
TCGA.DD.A1EK.01A	LIHC	0.161009837
TCGA.DD.A1EL.01A	LIHC	0.092518667
TCGA.DD.A39V.01A	LIHC	0.330904772
TCGA.DD.A39W.01A	LIHC	0.210904228
TCGA.DD.A39X.01A	LIHC	0.180817437
TCGA.DD.A39Y.01A	LIHC	0.038395111
TCGA.DD.A39Z.01A	LIHC	0.082921516
TCGA.DD.A3A1.01A	LIHC	0.154532218
TCGA.DD.A3A2.01A	LIHC	0.251412432
TCGA.DD.A3A3.01A	LIHC	0.093031103
TCGA.DD.A3A4.01A	LIHC	-0.073079684
TCGA.DD.A3A5.01A	LIHC	0.111658222
TCGA.DD.A3A6.01A	LIHC	0.244090901
TCGA.DD.A3A7.01A	LIHC	0.127755925
TCGA.DD.A3A8.01A	LIHC	0.199327933
TCGA.DD.A3A9.01A	LIHC	0.22249742
TCGA.DD.A4NA.01A	LIHC	0.142765699
TCGA.DD.A4NB.01A	LIHC	0.2833719
TCGA.DD.A4ND.01A	LIHC	0.37275158
TCGA.DD.A4NE.01A	LIHC	0.06340694
TCGA.DD.A4NF.01A	LIHC	-0.004325594
TCGA.DD.A4NG.01A	LIHC	0.285878558
TCGA.DD.A4NH.01A	LIHC	0.110400687
TCGA.DD.A4NI.01A	LIHC	0.380679801
TCGA.DD.A4NJ.01A	LIHC	0.249301428
TCGA.DD.A4NK.01A	LIHC	0.17994623
TCGA.DD.A4NL.01A	LIHC	0.204864734
TCGA.DD.A4NN.01A	LIHC	0.100110384
TCGA.DD.A4NO.01A	LIHC	0.142432681
TCGA.DD.A4NP.01A	LIHC	0.000514539
TCGA.DD.A4NQ.01A	LIHC	0.08812863
TCGA.DD.A4NR.01A	LIHC	0.458993096
TCGA.DD.A4NS.01A	LIHC	0.359612933
TCGA.DD.A4NV.01A	LIHC	0.203638661
TCGA.DD.A73A.01A	LIHC	0.170548553
TCGA.DD.A73B.01A	LIHC	-0.051617269
TCGA.DD.A73C.01A	LIHC	0.111268351
TCGA.DD.A73D.01A	LIHC	0.0349128
TCGA.DD.A73E.01A	LIHC	-0.02116801
TCGA.DD.A73F.01A	LIHC	0.430482751
TCGA.DD.A73G.01A	LIHC	0.187036333
TCGA.DD.AA3A.01A	LIHC	0.10716382
TCGA.DD.AAC8.01A	LIHC	0.192870359
TCGA.DD.AAC9.01A	LIHC	0.373776712
TCGA.DD.AACA.01A	LIHC	0.117086432
TCGA.DD.AACA.02A	LIHC	0.023835858
TCGA.DD.AACA.02B	LIHC	-0.019978562
TCGA.DD.AACB.01A	LIHC	0.409247883
TCGA.DD.AACC.01A	LIHC	0.521078904
TCGA.DD.AACD.01A	LIHC	0.335689801
TCGA.DD.AACE.01A	LIHC	0.238044856
TCGA.DD.AACF.01A	LIHC	0.239540019
TCGA.DD.AACG.01A	LIHC	0.159918329
TCGA.DD.AACH.01A	LIHC	0.094969732
TCGA.DD.AACI.01A	LIHC	0.431120843
TCGA.DD.AACJ.01A	LIHC	-0.00695116
TCGA.DD.AACK.01A	LIHC	0.068029824
TCGA.DD.AACL.01A	LIHC	0.359929517
TCGA.DD.AACN.01A	LIHC	0.315526601
TCGA.DD.AACO.01A	LIHC	0.257694494
TCGA.DD.AACP.01A	LIHC	0.181896287
TCGA.DD.AACQ.01A	LIHC	0.144948339
TCGA.DD.AACS.01A	LIHC	0.001931072
TCGA.DD.AACT.01A	LIHC	0.289832067
TCGA.DD.AACU.01A	LIHC	0.271712475
TCGA.DD.AACV.01A	LIHC	0.076876242
TCGA.DD.AACW.01A	LIHC	0.121894978
TCGA.DD.AACX.01A	LIHC	0.066430628
TCGA.DD.AACY.01A	LIHC	0.212789495
TCGA.DD.AACZ.01A	LIHC	0.317280147
TCGA.DD.AAD0.01A	LIHC	0.130376712
TCGA.DD.AAD1.01A	LIHC	0.331015506
TCGA.DD.AAD2.01A	LIHC	0.353410432
TCGA.DD.AAD3.01A	LIHC	0.340610256
TCGA.DD.AAD5.01A	LIHC	0.02069855
TCGA.DD.AAD6.01A	LIHC	-0.031361529
TCGA.DD.AAD8.01A	LIHC	0.160430287
TCGA.DD.AADA.01A	LIHC	0.333762855
TCGA.DD.AADB.01A	LIHC	0.399579583
TCGA.DD.AADC.01A	LIHC	0.2611262
TCGA.DD.AADD.01A	LIHC	0.156181066
TCGA.DD.AADF.01A	LIHC	0.225689907
TCGA.DD.AADG.01A	LIHC	0.08148876
TCGA.DD.AADI.01A	LIHC	0.411808753
TCGA.DD.AADJ.01A	LIHC	0.102380063
TCGA.DD.AADK.01A	LIHC	0.341342083
TCGA.DD.AADL.01A	LIHC	0.149318327
TCGA.DD.AADM.01A	LIHC	0.262853062
TCGA.DD.AADN.01A	LIHC	0.38561239
TCGA.DD.AADO.01A	LIHC	0.378372152
TCGA.DD.AADP.01A	LIHC	0.233428935
TCGA.DD.AADQ.01A	LIHC	0.148204005
TCGA.DD.AADR.01A	LIHC	0.188537979
TCGA.DD.AADS.01A	LIHC	0.381040949
TCGA.DD.AADU.01A	LIHC	0.219200068
TCGA.DD.AADV.01A	LIHC	0.167936854
TCGA.DD.AADW.01A	LIHC	0.120771406
TCGA.DD.AADY.01A	LIHC	0.135890703
TCGA.DD.AAE0.01A	LIHC	0.219860585
TCGA.DD.AAE1.01A	LIHC	0.153649115
TCGA.DD.AAE2.01A	LIHC	0.438565424
TCGA.DD.AAE3.01A	LIHC	0.237780891
TCGA.DD.AAE4.01A	LIHC	0.488046056
TCGA.DD.AAE6.01A	LIHC	-0.080192605
TCGA.DD.AAE7.01A	LIHC	0.295727677
TCGA.DD.AAE9.01A	LIHC	0.154710194
TCGA.DD.AAEA.01A	LIHC	0.370458405
TCGA.DD.AAEB.01A	LIHC	0.172475702
TCGA.DD.AAED.01A	LIHC	0.089399646
TCGA.DD.AAEE.01A	LIHC	0.125429161
TCGA.DD.AAEG.01A	LIHC	0.151215738
TCGA.DD.AAEH.01A	LIHC	0.41255006
TCGA.DD.AAEI.01A	LIHC	0.203441601
TCGA.DD.AAEK.01A	LIHC	0.419773917
TCGA.DD.AAVP.01A	LIHC	0.18016613
TCGA.DD.AAVQ.01A	LIHC	0.459390733
TCGA.DD.AAVR.01A	LIHC	0.35321236
TCGA.DD.AAVS.01A	LIHC	0.182790141
TCGA.DD.AAVU.01A	LIHC	0.096093536
TCGA.DD.AAVV.01A	LIHC	0.397961145
TCGA.DD.AAVW.01A	LIHC	0.226031289
TCGA.DD.AAVX.01A	LIHC	0.35602673
TCGA.DD.AAVY.01A	LIHC	0.074409117
TCGA.DD.AAVZ.01A	LIHC	0.117112417
TCGA.DD.AAW0.01A	LIHC	0.293633086
TCGA.DD.AAW1.01A	LIHC	0.235223414
TCGA.DD.AAW2.01A	LIHC	0.084828458
TCGA.DD.AAW3.01A	LIHC	0.069017084
TCGA.ED.A459.01A	LIHC	0.126958331
TCGA.ED.A4XI.01A	LIHC	0.324873294
TCGA.ED.A5KG.01A	LIHC	0.556283394
TCGA.ED.A627.01A	LIHC	0.472117847
TCGA.ED.A66X.01A	LIHC	0.219629606
TCGA.ED.A66Y.01A	LIHC	-0.014353997
TCGA.ED.A7PX.01A	LIHC	0.159554378
TCGA.ED.A7PY.01A	LIHC	0.188853334
TCGA.ED.A7PZ.01A	LIHC	-0.046737689
TCGA.ED.A7XO.01A	LIHC	0.326987317
TCGA.ED.A7XP.01A	LIHC	0.197373455
TCGA.ED.A82E.01A	LIHC	0.038965616
TCGA.ED.A8O5.01A	LIHC	0.085096504
TCGA.ED.A8O6.01A	LIHC	0.126013931
TCGA.ED.A97K.01A	LIHC	0.192511811
TCGA.EP.A12J.01A	LIHC	0.167474679
TCGA.EP.A26S.01A	LIHC	0.097155831
TCGA.EP.A2KA.01A	LIHC	0.32085273
TCGA.EP.A2KB.01A	LIHC	0.16021675
TCGA.EP.A2KC.01A	LIHC	0.268145744
TCGA.EP.A3JL.01A	LIHC	0.463371723
TCGA.EP.A3RK.01A	LIHC	0.431186623
TCGA.ES.A2HS.01A	LIHC	0.123517831
TCGA.ES.A2HT.01A	LIHC	0.327424174
TCGA.FV.A23B.01A	LIHC	0.235469007
TCGA.FV.A2QQ.01A	LIHC	0.313758511
TCGA.FV.A2QR.01A	LIHC	0.268027918
TCGA.FV.A3I0.01A	LIHC	0.055027155
TCGA.FV.A3I1.01A	LIHC	0.323566403
TCGA.FV.A3R2.01A	LIHC	0.132829478
TCGA.FV.A3R3.01A	LIHC	0.18428178
TCGA.FV.A495.01A	LIHC	0.371637914
TCGA.FV.A496.01A	LIHC	0.051053343
TCGA.FV.A4ZP.01A	LIHC	0.296812767
TCGA.FV.A4ZQ.01A	LIHC	0.378329199
TCGA.G3.A25S.01A	LIHC	0.109277307
TCGA.G3.A25T.01A	LIHC	0.137149874
TCGA.G3.A25U.01A	LIHC	0.01026849
TCGA.G3.A25V.01A	LIHC	0.373261998
TCGA.G3.A25X.01A	LIHC	0.289805121
TCGA.G3.A25Y.01A	LIHC	0.267427671
TCGA.G3.A25Z.01A	LIHC	0.159474001
TCGA.G3.A3CG.01A	LIHC	0.285373082
TCGA.G3.A3CH.01A	LIHC	0.281907761
TCGA.G3.A3CI.01A	LIHC	0.296731629
TCGA.G3.A3CJ.01A	LIHC	0.219782743
TCGA.G3.A3CK.01A	LIHC	0.280841275
TCGA.G3.A5SI.01A	LIHC	-0.008311642
TCGA.G3.A5SJ.01A	LIHC	0.359370469
TCGA.G3.A5SK.01A	LIHC	0.320176531
TCGA.G3.A5SL.01A	LIHC	0.200312207
TCGA.G3.A5SM.01A	LIHC	0.356097466
TCGA.G3.A6UC.01A	LIHC	0.070990807
TCGA.G3.A7M5.01A	LIHC	0.221671881
TCGA.G3.A7M6.01A	LIHC	0.191373463
TCGA.G3.A7M7.01A	LIHC	0.062435169
TCGA.G3.A7M8.01A	LIHC	0.159893924
TCGA.G3.A7M9.01A	LIHC	0.073270504
TCGA.G3.AAUZ.01A	LIHC	0.366303456
TCGA.G3.AAV0.01A	LIHC	0.305261886
TCGA.G3.AAV1.01A	LIHC	0.048371885
TCGA.G3.AAV2.01A	LIHC	0.080840723
TCGA.G3.AAV3.01A	LIHC	0.416406915
TCGA.G3.AAV4.01A	LIHC	0.049246039
TCGA.G3.AAV5.01A	LIHC	0.114996582
TCGA.G3.AAV6.01A	LIHC	0.056938557
TCGA.G3.AAV7.01A	LIHC	0.143559391
TCGA.GJ.A3OU.01A	LIHC	0.496061188
TCGA.GJ.A6C0.01A	LIHC	0.300671619
TCGA.GJ.A9DB.01A	LIHC	0.176149997
TCGA.HP.A5MZ.01A	LIHC	0.417255895
TCGA.HP.A5N0.01A	LIHC	0.297836369
TCGA.K7.A5RF.01A	LIHC	0.40041243
TCGA.K7.A5RG.01A	LIHC	0.522014731
TCGA.K7.A6G5.01A	LIHC	0.364326232
TCGA.K7.AAU7.01A	LIHC	0.251771155
TCGA.KR.A7K0.01A	LIHC	0.208751226
TCGA.KR.A7K2.01A	LIHC	0.213165132
TCGA.KR.A7K7.01A	LIHC	0.280234684
TCGA.KR.A7K8.01A	LIHC	0.396949553
TCGA.LG.A6GG.01A	LIHC	-0.001290499
TCGA.LG.A9QC.01A	LIHC	0.00948629
TCGA.LG.A9QD.01A	LIHC	0.288504531
TCGA.MI.A75C.01A	LIHC	0.1248232
TCGA.MI.A75E.01A	LIHC	0.285074824
TCGA.MI.A75G.01A	LIHC	0.086575438
TCGA.MI.A75H.01A	LIHC	0.327864136
TCGA.MI.A75I.01A	LIHC	0.148558401
TCGA.MR.A520.01A	LIHC	0.134261363
TCGA.MR.A8JO.01A	LIHC	0.356921283
TCGA.NI.A4U2.01A	LIHC	0.128895474
TCGA.NI.A8LF.01A	LIHC	0.173133316
TCGA.O8.A75V.01A	LIHC	0.260831301
TCGA.PD.A5DF.01A	LIHC	0.274960944
TCGA.QA.A7B7.01A	LIHC	0.147633775
TCGA.RC.A6M3.01A	LIHC	0.15554294
TCGA.RC.A6M4.01A	LIHC	0.024362395
TCGA.RC.A6M5.01A	LIHC	0.094771096
TCGA.RC.A6M6.01A	LIHC	0.083837914
TCGA.RC.A7S9.01A	LIHC	0.223444101
TCGA.RC.A7SB.01A	LIHC	0.190249241
TCGA.RC.A7SF.01A	LIHC	0.284496885
TCGA.RC.A7SH.01A	LIHC	0.055659008
TCGA.RC.A7SK.01A	LIHC	0.048726005
TCGA.RG.A7D4.01A	LIHC	0.380869748
TCGA.T1.A6J8.01A	LIHC	0.171177976
TCGA.UB.A7MA.01A	LIHC	0.08419554
TCGA.UB.A7MB.01A	LIHC	0.071487336
TCGA.UB.A7MC.01A	LIHC	-0.003880534
TCGA.UB.A7MD.01A	LIHC	0.323525062
TCGA.UB.A7ME.01A	LIHC	0.427462503
TCGA.UB.A7MF.01A	LIHC	0.421736594
TCGA.UB.AA0U.01A	LIHC	0.280143757
TCGA.UB.AA0V.01A	LIHC	0.246993959
TCGA.WJ.A86L.01A	LIHC	0.104143962
TCGA.WQ.A9G7.01A	LIHC	0.122155405
TCGA.WQ.AB4B.01A	LIHC	0.246732995
TCGA.WX.AA44.01A	LIHC	0.259610183
TCGA.WX.AA46.01A	LIHC	0.199647022
TCGA.WX.AA47.01A	LIHC	-0.070329626
TCGA.XR.A8TC.01A	LIHC	0.012292954
TCGA.XR.A8TD.01A	LIHC	0.48088348
TCGA.XR.A8TE.01A	LIHC	0.185910169
TCGA.XR.A8TF.01A	LIHC	0.092402939
TCGA.XR.A8TG.01A	LIHC	0.273335462
TCGA.YA.A8S7.01A	LIHC	0.208553239
TCGA.ZP.A9CV.01A	LIHC	0.336027199
TCGA.ZP.A9CY.01A	LIHC	0.246560636
TCGA.ZP.A9CZ.01A	LIHC	0.389003726
TCGA.ZP.A9D0.01A	LIHC	0.089363697
TCGA.ZP.A9D1.01A	LIHC	0.280009902
TCGA.ZP.A9D2.01A	LIHC	0.20481026
TCGA.ZP.A9D4.01A	LIHC	0.110544466
TCGA.ZS.A9CD.01A	LIHC	0.276221272
TCGA.ZS.A9CE.01A	LIHC	0.020002044
TCGA.ZS.A9CF.01A	LIHC	0.197702604
TCGA.ZS.A9CF.02A	LIHC	0.234378405
TCGA.ZS.A9CG.01A	LIHC	0.230337222
TCGA.05.4244.01A	LUAD	0.287523573
TCGA.05.4249.01A	LUAD	0.330306585
TCGA.05.4250.01A	LUAD	0.486102151
TCGA.05.4382.01A	LUAD	0.527024385
TCGA.05.4384.01A	LUAD	0.313317065
TCGA.05.4389.01A	LUAD	0.47066296
TCGA.05.4390.01A	LUAD	0.288538992
TCGA.05.4395.01A	LUAD	0.435350763
TCGA.05.4396.01A	LUAD	0.241410712
TCGA.05.4397.01A	LUAD	0.312375527
TCGA.05.4398.01A	LUAD	0.521310228
TCGA.05.4402.01A	LUAD	0.375192172
TCGA.05.4403.01A	LUAD	0.448299913
TCGA.05.4405.01A	LUAD	0.239512686
TCGA.05.4410.01A	LUAD	0.502640025
TCGA.05.4415.01A	LUAD	0.362511701
TCGA.05.4417.01A	LUAD	0.509945546
TCGA.05.4418.01A	LUAD	0.512110873
TCGA.05.4420.01A	LUAD	0.198163775
TCGA.05.4422.01A	LUAD	0.376881269
TCGA.05.4424.01A	LUAD	0.398089616
TCGA.05.4425.01A	LUAD	0.434082682
TCGA.05.4426.01A	LUAD	0.251002937
TCGA.05.4427.01A	LUAD	0.401369113
TCGA.05.4430.01A	LUAD	0.442676417
TCGA.05.4432.01A	LUAD	0.439388836
TCGA.05.4433.01A	LUAD	0.453965303
TCGA.05.4434.01A	LUAD	0.566872686
TCGA.05.5420.01A	LUAD	0.614016678
TCGA.05.5423.01A	LUAD	0.434063222
TCGA.05.5425.01A	LUAD	0.547775299
TCGA.05.5428.01A	LUAD	0.390792067
TCGA.05.5429.01A	LUAD	0.233626307
TCGA.05.5715.01A	LUAD	0.267425542
TCGA.35.3615.01A	LUAD	0.391665121
TCGA.35.4122.01A	LUAD	0.591946397
TCGA.35.4123.01A	LUAD	0.599279881
TCGA.35.5375.01A	LUAD	0.450688912
TCGA.38.4625.01A	LUAD	0.537545248
TCGA.38.4626.01A	LUAD	0.362827949
TCGA.38.4627.01A	LUAD	0.354027552
TCGA.38.4628.01A	LUAD	0.237913775
TCGA.38.4629.01A	LUAD	0.561893884
TCGA.38.4630.01A	LUAD	0.291812825
TCGA.38.4631.01A	LUAD	0.371970498
TCGA.38.4632.01A	LUAD	0.502365732
TCGA.38.6178.01A	LUAD	0.257295312
TCGA.38.7271.01A	LUAD	0.493651485
TCGA.38.A44F.01A	LUAD	0.555958403
TCGA.44.2655.01A	LUAD	0.367897494
TCGA.44.2656.01A	LUAD	0.506597434
TCGA.44.2656.01A	LUAD	0.468137935
TCGA.44.2656.01B	LUAD	0.424597388
TCGA.44.2657.01A	LUAD	0.561043365
TCGA.44.2659.01A	LUAD	0.415202951
TCGA.44.2661.01A	LUAD	0.583132198
TCGA.44.2662.01A	LUAD	0.343446521
TCGA.44.2662.01A	LUAD	0.229439137
TCGA.44.2662.01B	LUAD	0.186165754
TCGA.44.2665.01A	LUAD	0.333473817
TCGA.44.2665.01A	LUAD	0.274216852
TCGA.44.2665.01B	LUAD	0.297858042
TCGA.44.2666.01A	LUAD	0.202285722
TCGA.44.2666.01A	LUAD	0.107838286
TCGA.44.2666.01B	LUAD	-0.021279404
TCGA.44.2668.01A	LUAD	0.54420811
TCGA.44.2668.01A	LUAD	0.50173929
TCGA.44.2668.01B	LUAD	0.497413381
TCGA.44.3396.01A	LUAD	0.521422002
TCGA.44.3398.01A	LUAD	0.450842196
TCGA.44.3917.01A	LUAD	0.38332968
TCGA.44.3917.01B	LUAD	0.27756372
TCGA.44.3918.01A	LUAD	0.606573682
TCGA.44.3918.01A	LUAD	0.568374865
TCGA.44.3918.01B	LUAD	0.499658041
TCGA.44.3919.01A	LUAD	0.513041829
TCGA.44.4112.01A	LUAD	0.344060201
TCGA.44.4112.01A	LUAD	0.204066185
TCGA.44.4112.01B	LUAD	0.203694786
TCGA.44.5643.01A	LUAD	0.363948866
TCGA.44.5644.01A	LUAD	0.135236851
TCGA.44.5645.01A	LUAD	0.395175077
TCGA.44.5645.01A	LUAD	0.293839761
TCGA.44.5645.01B	LUAD	0.243265477
TCGA.44.6145.01A	LUAD	0.506548134
TCGA.44.6146.01A	LUAD	0.087486997
TCGA.44.6146.01A	LUAD	-0.003153001
TCGA.44.6146.01B	LUAD	0.015353106
TCGA.44.6147.01A	LUAD	0.372703023
TCGA.44.6147.01A	LUAD	0.280152113
TCGA.44.6147.01B	LUAD	0.385876649
TCGA.44.6148.01A	LUAD	0.27807315
TCGA.44.6774.01A	LUAD	0.39325505
TCGA.44.6775.01A	LUAD	0.357877119
TCGA.44.6775.01A	LUAD	0.259587779
TCGA.44.6775.01C	LUAD	0.308780519
TCGA.44.6776.01A	LUAD	0.229125716
TCGA.44.6777.01A	LUAD	0.498845951
TCGA.44.6778.01A	LUAD	0.58278016
TCGA.44.6779.01A	LUAD	0.488862244
TCGA.44.7659.01A	LUAD	0.323409092
TCGA.44.7660.01A	LUAD	0.348931835
TCGA.44.7661.01A	LUAD	0.491142511
TCGA.44.7662.01A	LUAD	0.472852841
TCGA.44.7667.01A	LUAD	0.395539551
TCGA.44.7669.01A	LUAD	0.411479001
TCGA.44.7670.01A	LUAD	0.344486934
TCGA.44.7671.01A	LUAD	0.208111611
TCGA.44.7672.01A	LUAD	0.516757699
TCGA.44.8117.01A	LUAD	0.391865963
TCGA.44.8119.01A	LUAD	0.442917884
TCGA.44.8120.01A	LUAD	0.235404727
TCGA.44.A479.01A	LUAD	0.507400836
TCGA.44.A47A.01A	LUAD	0.300866594
TCGA.44.A47B.01A	LUAD	0.355104459
TCGA.44.A47G.01A	LUAD	0.499863265
TCGA.44.A4SS.01A	LUAD	0.492140694
TCGA.44.A4SU.01A	LUAD	0.37744943
TCGA.49.4486.01A	LUAD	0.234052718
TCGA.49.4487.01A	LUAD	0.520285772
TCGA.49.4488.01A	LUAD	0.468182424
TCGA.49.4490.01A	LUAD	0.250795261
TCGA.49.4494.01A	LUAD	0.43769411
TCGA.49.4501.01A	LUAD	0.447668626
TCGA.49.4505.01A	LUAD	0.508782423
TCGA.49.4506.01A	LUAD	0.496879741
TCGA.49.4507.01A	LUAD	0.494948035
TCGA.49.4510.01A	LUAD	0.256672083
TCGA.49.4512.01A	LUAD	0.308318995
TCGA.49.4514.01A	LUAD	0.479846864
TCGA.49.6742.01A	LUAD	0.214529728
TCGA.49.6743.01A	LUAD	0.413251124
TCGA.49.6744.01A	LUAD	0.475270227
TCGA.49.6745.01A	LUAD	0.453477533
TCGA.49.6761.01A	LUAD	0.537320417
TCGA.49.6767.01A	LUAD	0.516725246
TCGA.49.AAQV.01A	LUAD	0.379858736
TCGA.49.AAR0.01A	LUAD	0.451701884
TCGA.49.AAR2.01A	LUAD	0.313738466
TCGA.49.AAR3.01A	LUAD	0.613324571
TCGA.49.AAR4.01A	LUAD	0.478906571
TCGA.49.AAR9.01A	LUAD	0.21628395
TCGA.49.AARE.01A	LUAD	0.437186233
TCGA.49.AARN.01A	LUAD	0.324799137
TCGA.49.AARO.01A	LUAD	0.484605551
TCGA.49.AARQ.01A	LUAD	0.456796354
TCGA.49.AARR.01A	LUAD	0.380941164
TCGA.4B.A93V.01A	LUAD	0.341435967
TCGA.50.5044.01A	LUAD	0.438042251
TCGA.50.5045.01A	LUAD	0.557887821
TCGA.50.5049.01A	LUAD	0.605736081
TCGA.50.5051.01A	LUAD	0.153788008
TCGA.50.5055.01A	LUAD	0.532776247
TCGA.50.5066.01A	LUAD	0.592063977
TCGA.50.5066.02A	LUAD	0.290329482
TCGA.50.5068.01A	LUAD	0.559626174
TCGA.50.5072.01A	LUAD	0.300583045
TCGA.50.5930.01A	LUAD	0.433476463
TCGA.50.5931.01A	LUAD	0.20332141
TCGA.50.5932.01A	LUAD	0.171626531
TCGA.50.5933.01A	LUAD	0.484573736
TCGA.50.5935.01A	LUAD	0.333107582
TCGA.50.5936.01A	LUAD	0.342915785
TCGA.50.5939.01A	LUAD	0.460634538
TCGA.50.5941.01A	LUAD	0.576989934
TCGA.50.5942.01A	LUAD	0.234323044
TCGA.50.5944.01A	LUAD	0.207472996
TCGA.50.5946.01A	LUAD	0.159811334
TCGA.50.5946.02A	LUAD	0.399013668
TCGA.50.6590.01A	LUAD	0.586323005
TCGA.50.6591.01A	LUAD	-0.054444558
TCGA.50.6592.01A	LUAD	0.548834873
TCGA.50.6593.01A	LUAD	0.273218907
TCGA.50.6594.01A	LUAD	0.179264486
TCGA.50.6595.01A	LUAD	0.572317488
TCGA.50.6597.01A	LUAD	0.422585614
TCGA.50.6673.01A	LUAD	0.373397293
TCGA.50.7109.01A	LUAD	0.466342196
TCGA.50.8457.01A	LUAD	0.433592557
TCGA.50.8459.01A	LUAD	0.327545726
TCGA.50.8460.01A	LUAD	0.326268277
TCGA.53.7624.01A	LUAD	0.479570227
TCGA.53.7626.01A	LUAD	0.517176714
TCGA.53.7813.01A	LUAD	0.34555788
TCGA.53.A4EZ.01A	LUAD	0.197946625
TCGA.55.1592.01A	LUAD	0.388187273
TCGA.55.1594.01A	LUAD	0.417402635
TCGA.55.1595.01A	LUAD	0.427755607
TCGA.55.1596.01A	LUAD	0.341645967
TCGA.55.5899.01A	LUAD	0.416903667
TCGA.55.6543.01A	LUAD	0.346095185
TCGA.55.6642.01A	LUAD	0.388101907
TCGA.55.6712.01A	LUAD	0.501634372
TCGA.55.6968.01A	LUAD	0.508397245
TCGA.55.6969.01A	LUAD	0.494980045
TCGA.55.6970.01A	LUAD	0.468599379
TCGA.55.6971.01A	LUAD	0.520587757
TCGA.55.6972.01A	LUAD	0.091212676
TCGA.55.6975.01A	LUAD	0.339808214
TCGA.55.6978.01A	LUAD	0.614619364
TCGA.55.6979.01A	LUAD	0.60072372
TCGA.55.6980.01A	LUAD	0.429144499
TCGA.55.6981.01A	LUAD	0.235777032
TCGA.55.6982.01A	LUAD	0.456628082
TCGA.55.6983.01A	LUAD	0.405783115
TCGA.55.6984.01A	LUAD	0.257241969
TCGA.55.6985.01A	LUAD	0.538156207
TCGA.55.6986.01A	LUAD	0.323865438
TCGA.55.6987.01A	LUAD	0.557300265
TCGA.55.7227.01A	LUAD	0.473689841
TCGA.55.7281.01A	LUAD	0.460580342
TCGA.55.7283.01A	LUAD	0.376971718
TCGA.55.7284.01B	LUAD	0.347182135
TCGA.55.7570.01A	LUAD	0.262627529
TCGA.55.7573.01A	LUAD	0.445635876
TCGA.55.7574.01A	LUAD	0.477664901
TCGA.55.7576.01A	LUAD	0.369756265
TCGA.55.7724.01A	LUAD	0.459630933
TCGA.55.7725.01A	LUAD	0.478641633
TCGA.55.7726.01A	LUAD	0.358574489
TCGA.55.7727.01A	LUAD	0.411235933
TCGA.55.7728.01A	LUAD	0.47828635
TCGA.55.7815.01A	LUAD	0.417229655
TCGA.55.7816.01A	LUAD	0.514190273
TCGA.55.7903.01A	LUAD	0.424975176
TCGA.55.7907.01A	LUAD	0.511521655
TCGA.55.7910.01A	LUAD	0.248151252
TCGA.55.7911.01A	LUAD	0.555242323
TCGA.55.7913.01B	LUAD	0.191043656
TCGA.55.7914.01A	LUAD	0.404175492
TCGA.55.7994.01A	LUAD	0.518753781
TCGA.55.7995.01A	LUAD	0.522446223
TCGA.55.8085.01A	LUAD	0.531278843
TCGA.55.8087.01A	LUAD	0.093789588
TCGA.55.8089.01A	LUAD	0.607382061
TCGA.55.8090.01A	LUAD	0.309236359
TCGA.55.8091.01A	LUAD	0.421254509
TCGA.55.8092.01A	LUAD	0.521422952
TCGA.55.8094.01A	LUAD	0.090595988
TCGA.55.8096.01A	LUAD	0.278748028
TCGA.55.8097.01A	LUAD	0.31251235
TCGA.55.8203.01A	LUAD	0.423590009
TCGA.55.8204.01A	LUAD	0.383552039
TCGA.55.8205.01A	LUAD	0.600483823
TCGA.55.8206.01A	LUAD	0.262377506
TCGA.55.8207.01A	LUAD	0.318166268
TCGA.55.8208.01A	LUAD	0.596120663
TCGA.55.8299.01A	LUAD	0.557881917
TCGA.55.8301.01A	LUAD	0.578631573
TCGA.55.8302.01A	LUAD	0.471605442
TCGA.55.8505.01A	LUAD	0.217253089
TCGA.55.8506.01A	LUAD	0.39945889
TCGA.55.8507.01A	LUAD	0.272699346
TCGA.55.8508.01A	LUAD	0.325453471
TCGA.55.8510.01A	LUAD	0.486712337
TCGA.55.8511.01A	LUAD	0.475619744
TCGA.55.8512.01A	LUAD	0.27283585
TCGA.55.8513.01A	LUAD	0.39526691
TCGA.55.8514.01A	LUAD	0.30405311
TCGA.55.8614.01A	LUAD	0.316681825
TCGA.55.8615.01A	LUAD	0.17893657
TCGA.55.8616.01A	LUAD	0.263193741
TCGA.55.8619.01A	LUAD	0.421723031
TCGA.55.8620.01A	LUAD	0.400874791
TCGA.55.8621.01A	LUAD	0.474909703
TCGA.55.A48X.01A	LUAD	0.420180026
TCGA.55.A48Y.01A	LUAD	0.376096447
TCGA.55.A48Z.01A	LUAD	0.434628731
TCGA.55.A490.01A	LUAD	0.353180454
TCGA.55.A491.01A	LUAD	0.438495154
TCGA.55.A492.01A	LUAD	0.282349981
TCGA.55.A493.01A	LUAD	0.554322775
TCGA.55.A494.01A	LUAD	-0.05225635
TCGA.55.A4DF.01A	LUAD	0.492919986
TCGA.55.A4DG.01A	LUAD	0.382743293
TCGA.55.A57B.01A	LUAD	0.220427781
TCGA.62.8394.01A	LUAD	0.341192465
TCGA.62.8395.01A	LUAD	0.28856053
TCGA.62.8397.01A	LUAD	0.112972341
TCGA.62.8398.01A	LUAD	0.368647413
TCGA.62.8399.01A	LUAD	0.298258445
TCGA.62.8402.01A	LUAD	0.513548868
TCGA.62.A46O.01A	LUAD	0.029782801
TCGA.62.A46P.01A	LUAD	0.251836946
TCGA.62.A46R.01A	LUAD	0.332720524
TCGA.62.A46S.01A	LUAD	0.335449892
TCGA.62.A46U.01A	LUAD	0.485910889
TCGA.62.A46V.01A	LUAD	0.144402551
TCGA.62.A46Y.01A	LUAD	0.429633926
TCGA.62.A470.01A	LUAD	0.264186183
TCGA.62.A471.01A	LUAD	0.261019645
TCGA.62.A472.01A	LUAD	0.433400264
TCGA.64.1676.01A	LUAD	0.518049058
TCGA.64.1677.01A	LUAD	0.506293683
TCGA.64.1678.01A	LUAD	0.16002676
TCGA.64.1679.01A	LUAD	0.257345494
TCGA.64.1680.01A	LUAD	0.227341134
TCGA.64.1681.01A	LUAD	0.393183469
TCGA.64.5774.01A	LUAD	0.222961329
TCGA.64.5775.01A	LUAD	0.306905327
TCGA.64.5778.01A	LUAD	0.555331334
TCGA.64.5779.01A	LUAD	0.349845167
TCGA.64.5781.01A	LUAD	0.525039854
TCGA.64.5815.01A	LUAD	0.371796876
TCGA.67.3770.01A	LUAD	0.361644542
TCGA.67.3771.01A	LUAD	0.510596478
TCGA.67.3772.01A	LUAD	0.40532568
TCGA.67.3773.01A	LUAD	0.477406917
TCGA.67.3774.01A	LUAD	0.417160182
TCGA.67.4679.01B	LUAD	0.279721651
TCGA.67.6215.01A	LUAD	0.162401799
TCGA.67.6216.01A	LUAD	0.325653902
TCGA.67.6217.01A	LUAD	0.417068686
TCGA.69.7760.01A	LUAD	0.078289976
TCGA.69.7761.01A	LUAD	0.506988003
TCGA.69.7763.01A	LUAD	0.30561548
TCGA.69.7764.01A	LUAD	0.340924646
TCGA.69.7765.01A	LUAD	0.41424812
TCGA.69.7973.01A	LUAD	0.227317804
TCGA.69.7974.01A	LUAD	0.484914823
TCGA.69.7978.01A	LUAD	0.55643561
TCGA.69.7979.01A	LUAD	0.211329783
TCGA.69.7980.01A	LUAD	0.457716716
TCGA.69.8253.01A	LUAD	0.269264849
TCGA.69.8254.01A	LUAD	0.420589837
TCGA.69.8255.01A	LUAD	0.501200414
TCGA.69.8453.01A	LUAD	0.53812604
TCGA.69.A59K.01A	LUAD	0.408956919
TCGA.71.6725.01A	LUAD	0.115964134
TCGA.71.8520.01A	LUAD	0.227361233
TCGA.73.4658.01A	LUAD	0.479905469
TCGA.73.4659.01A	LUAD	0.215731582
TCGA.73.4662.01A	LUAD	0.424278947
TCGA.73.4666.01A	LUAD	0.518221629
TCGA.73.4668.01A	LUAD	0.234702136
TCGA.73.4670.01A	LUAD	0.296976384
TCGA.73.4675.01A	LUAD	0.174840334
TCGA.73.4676.01A	LUAD	0.248276332
TCGA.73.4677.01A	LUAD	0.324601866
TCGA.73.7498.01A	LUAD	0.287317016
TCGA.73.7499.01A	LUAD	0.545280867
TCGA.73.A9RS.01A	LUAD	0.263157392
TCGA.75.5122.01A	LUAD	0.55731971
TCGA.75.5125.01A	LUAD	0.515898607
TCGA.75.5126.01A	LUAD	0.505597916
TCGA.75.5146.01A	LUAD	0.411497575
TCGA.75.5147.01A	LUAD	0.503544683
TCGA.75.6203.01A	LUAD	0.383004194
TCGA.75.6205.01A	LUAD	0.549127799
TCGA.75.6206.01A	LUAD	0.278898282
TCGA.75.6207.01A	LUAD	0.179440235
TCGA.75.6211.01A	LUAD	0.191195812
TCGA.75.6212.01A	LUAD	0.303869085
TCGA.75.6214.01A	LUAD	0.197007712
TCGA.75.7025.01A	LUAD	0.332006019
TCGA.75.7027.01A	LUAD	0.290619949
TCGA.75.7030.01A	LUAD	0.399413463
TCGA.75.7031.01A	LUAD	0.411038079
TCGA.78.7143.01A	LUAD	0.289215564
TCGA.78.7145.01A	LUAD	0.231389621
TCGA.78.7146.01A	LUAD	0.388371456
TCGA.78.7147.01A	LUAD	0.411001105
TCGA.78.7148.01A	LUAD	0.372391539
TCGA.78.7149.01A	LUAD	0.273087898
TCGA.78.7150.01A	LUAD	0.33626175
TCGA.78.7152.01A	LUAD	0.412977502
TCGA.78.7153.01A	LUAD	0.201446171
TCGA.78.7154.01A	LUAD	0.369113977
TCGA.78.7155.01A	LUAD	0.298626659
TCGA.78.7156.01A	LUAD	0.222798727
TCGA.78.7158.01A	LUAD	0.110675852
TCGA.78.7159.01A	LUAD	0.409197931
TCGA.78.7160.01A	LUAD	0.512571476
TCGA.78.7161.01A	LUAD	0.124539836
TCGA.78.7162.01A	LUAD	0.446245093
TCGA.78.7163.01A	LUAD	0.111682742
TCGA.78.7166.01A	LUAD	0.386619609
TCGA.78.7167.01A	LUAD	0.212436205
TCGA.78.7220.01A	LUAD	0.282577514
TCGA.78.7535.01A	LUAD	0.145520201
TCGA.78.7536.01A	LUAD	0.375503167
TCGA.78.7537.01A	LUAD	0.239848293
TCGA.78.7539.01A	LUAD	0.454574201
TCGA.78.7540.01A	LUAD	0.245624375
TCGA.78.7542.01A	LUAD	0.45272082
TCGA.78.7633.01A	LUAD	0.152142576
TCGA.78.8640.01A	LUAD	0.372414877
TCGA.78.8648.01A	LUAD	0.481525432
TCGA.78.8655.01A	LUAD	0.428939468
TCGA.78.8660.01A	LUAD	0.4723458
TCGA.78.8662.01A	LUAD	0.270111284
TCGA.80.5607.01A	LUAD	0.454026598
TCGA.80.5608.01A	LUAD	0.323900401
TCGA.80.5611.01A	LUAD	0.486043125
TCGA.83.5908.01A	LUAD	0.569512052
TCGA.86.6562.01A	LUAD	0.317882919
TCGA.86.6851.01A	LUAD	0.541006259
TCGA.86.7701.01A	LUAD	0.448650489
TCGA.86.7711.01A	LUAD	0.43724482
TCGA.86.7713.01A	LUAD	0.243277948
TCGA.86.7714.01A	LUAD	0.184497625
TCGA.86.7953.01A	LUAD	0.372839637
TCGA.86.7954.01A	LUAD	0.537515716
TCGA.86.7955.01A	LUAD	0.158084756
TCGA.86.8054.01A	LUAD	0.151406497
TCGA.86.8055.01A	LUAD	0.395574608
TCGA.86.8056.01A	LUAD	0.344405406
TCGA.86.8073.01A	LUAD	0.306020513
TCGA.86.8074.01A	LUAD	0.426556052
TCGA.86.8075.01A	LUAD	0.366812743
TCGA.86.8076.01A	LUAD	0.478329719
TCGA.86.8278.01A	LUAD	0.296876366
TCGA.86.8279.01A	LUAD	0.251995243
TCGA.86.8280.01A	LUAD	0.494554872
TCGA.86.8281.01A	LUAD	0.280787048
TCGA.86.8358.01A	LUAD	0.330944277
TCGA.86.8359.01A	LUAD	0.371194362
TCGA.86.8585.01A	LUAD	0.483889071
TCGA.86.8668.01A	LUAD	0.38588488
TCGA.86.8669.01A	LUAD	0.342821004
TCGA.86.8671.01A	LUAD	0.574513526
TCGA.86.8672.01A	LUAD	0.510013021
TCGA.86.8673.01A	LUAD	0.343430288
TCGA.86.8674.01A	LUAD	0.19204412
TCGA.86.A456.01A	LUAD	0.469039968
TCGA.86.A4D0.01A	LUAD	0.296874281
TCGA.86.A4JF.01A	LUAD	0.487343648
TCGA.86.A4P7.01A	LUAD	0.442097254
TCGA.86.A4P8.01A	LUAD	0.449228622
TCGA.91.6828.01A	LUAD	0.469316871
TCGA.91.6829.01A	LUAD	0.228844166
TCGA.91.6830.01A	LUAD	0.478509765
TCGA.91.6831.01A	LUAD	0.385466931
TCGA.91.6835.01A	LUAD	0.534247672
TCGA.91.6836.01A	LUAD	0.333765882
TCGA.91.6840.01A	LUAD	0.448214517
TCGA.91.6847.01A	LUAD	0.176962423
TCGA.91.6848.01A	LUAD	0.536292723
TCGA.91.6849.01A	LUAD	0.364727946
TCGA.91.7771.01A	LUAD	0.498528945
TCGA.91.8496.01A	LUAD	0.298466969
TCGA.91.8497.01A	LUAD	0.390166159
TCGA.91.8499.01A	LUAD	0.475963908
TCGA.91.A4BC.01A	LUAD	0.523924795
TCGA.91.A4BD.01A	LUAD	0.369432972
TCGA.93.7347.01A	LUAD	0.51010474
TCGA.93.7348.01A	LUAD	0.383767019
TCGA.93.8067.01A	LUAD	0.358890881
TCGA.93.A4JN.01A	LUAD	0.313768169
TCGA.93.A4JO.01A	LUAD	0.46666968
TCGA.93.A4JP.01A	LUAD	0.481017152
TCGA.93.A4JQ.01A	LUAD	0.526023327
TCGA.95.7039.01A	LUAD	0.374574291
TCGA.95.7043.01A	LUAD	0.186182675
TCGA.95.7562.01A	LUAD	0.459915852
TCGA.95.7567.01A	LUAD	0.481815255
TCGA.95.7944.01A	LUAD	0.591290975
TCGA.95.7947.01A	LUAD	0.40521317
TCGA.95.7948.01A	LUAD	0.219659973
TCGA.95.8039.01A	LUAD	0.352795369
TCGA.95.8494.01A	LUAD	0.201714235
TCGA.95.A4VK.01A	LUAD	0.388606731
TCGA.95.A4VN.01A	LUAD	0.518905502
TCGA.95.A4VP.01A	LUAD	0.416057266
TCGA.97.7546.01A	LUAD	0.428782202
TCGA.97.7547.01A	LUAD	0.308803643
TCGA.97.7552.01A	LUAD	0.545741603
TCGA.97.7553.01A	LUAD	0.521407666
TCGA.97.7554.01A	LUAD	0.416741105
TCGA.97.7937.01A	LUAD	0.162255204
TCGA.97.7938.01A	LUAD	0.351771585
TCGA.97.7941.01A	LUAD	0.344888828
TCGA.97.8171.01A	LUAD	0.060677225
TCGA.97.8172.01A	LUAD	0.433769029
TCGA.97.8174.01A	LUAD	0.368938391
TCGA.97.8175.01A	LUAD	0.325319405
TCGA.97.8176.01A	LUAD	0.225298985
TCGA.97.8177.01A	LUAD	0.445466262
TCGA.97.8179.01A	LUAD	0.195870307
TCGA.97.8547.01A	LUAD	0.234375754
TCGA.97.8552.01A	LUAD	0.341523077
TCGA.97.A4LX.01A	LUAD	0.558275063
TCGA.97.A4M0.01A	LUAD	0.383234141
TCGA.97.A4M1.01A	LUAD	0.234375143
TCGA.97.A4M2.01A	LUAD	0.426374141
TCGA.97.A4M3.01A	LUAD	0.259987144
TCGA.97.A4M5.01A	LUAD	0.397740111
TCGA.97.A4M6.01A	LUAD	0.454795646
TCGA.97.A4M7.01A	LUAD	0.418173426
TCGA.99.7458.01A	LUAD	0.467173073
TCGA.99.8025.01A	LUAD	0.313511819
TCGA.99.8028.01A	LUAD	0.581081329
TCGA.99.8032.01A	LUAD	0.29655836
TCGA.99.8033.01A	LUAD	0.516028837
TCGA.99.AA5R.01A	LUAD	0.510988364
TCGA.J2.8192.01A	LUAD	0.309178398
TCGA.J2.8194.01A	LUAD	0.259234284
TCGA.J2.A4AD.01A	LUAD	0.095257399
TCGA.J2.A4AE.01A	LUAD	0.45256912
TCGA.J2.A4AG.01A	LUAD	0.440373937
TCGA.L4.A4E5.01A	LUAD	0.316795588
TCGA.L4.A4E6.01A	LUAD	0.47006813
TCGA.L9.A443.01A	LUAD	0.406788244
TCGA.L9.A444.01A	LUAD	0.567940644
TCGA.L9.A50W.01A	LUAD	0.197435341
TCGA.L9.A5IP.01A	LUAD	0.248035572
TCGA.L9.A743.01A	LUAD	0.521589645
TCGA.L9.A7SV.01A	LUAD	0.244254694
TCGA.L9.A8F4.01A	LUAD	0.531252685
TCGA.MN.A4N1.01A	LUAD	0.144051237
TCGA.MN.A4N4.01A	LUAD	0.284777918
TCGA.MN.A4N5.01A	LUAD	0.440874909
TCGA.MP.A4SV.01A	LUAD	0.507095465
TCGA.MP.A4SW.01A	LUAD	0.376996246
TCGA.MP.A4SY.01A	LUAD	0.183709991
TCGA.MP.A4T4.01A	LUAD	0.572960443
TCGA.MP.A4T6.01A	LUAD	0.328987273
TCGA.MP.A4T7.01A	LUAD	0.380442383
TCGA.MP.A4T8.01A	LUAD	0.153114272
TCGA.MP.A4T9.01A	LUAD	0.355144438
TCGA.MP.A4TA.01A	LUAD	0.381107478
TCGA.MP.A4TC.01A	LUAD	0.507480933
TCGA.MP.A4TD.01A	LUAD	0.347208962
TCGA.MP.A4TE.01A	LUAD	0.153742761
TCGA.MP.A4TF.01A	LUAD	0.36801514
TCGA.MP.A4TH.01A	LUAD	0.45799908
TCGA.MP.A4TI.01A	LUAD	0.618019518
TCGA.MP.A4TJ.01A	LUAD	0.562383637
TCGA.MP.A4TK.01A	LUAD	0.433496345
TCGA.MP.A5C7.01A	LUAD	0.15318507
TCGA.NJ.A4YF.01A	LUAD	0.263752472
TCGA.NJ.A4YG.01A	LUAD	0.365277769
TCGA.NJ.A4YI.01A	LUAD	0.119261748
TCGA.NJ.A4YP.01A	LUAD	0.452534564
TCGA.NJ.A4YQ.01A	LUAD	0.550424182
TCGA.NJ.A55A.01A	LUAD	0.448916667
TCGA.NJ.A55O.01A	LUAD	0.375331344
TCGA.NJ.A55R.01A	LUAD	0.17589421
TCGA.NJ.A7XG.01A	LUAD	0.02318147
TCGA.O1.A52J.01A	LUAD	0.27578754
TCGA.S2.AA1A.01A	LUAD	0.469771132
TCGA.18.3406.01A	LUSC	0.519672116
TCGA.18.3407.01A	LUSC	0.366096188
TCGA.18.3408.01A	LUSC	0.406996232
TCGA.18.3409.01A	LUSC	0.443376812
TCGA.18.3410.01A	LUSC	0.517651387
TCGA.18.3411.01A	LUSC	0.403536572
TCGA.18.3412.01A	LUSC	0.377275809
TCGA.18.3414.01A	LUSC	0.31161717
TCGA.18.3415.01A	LUSC	0.489529836
TCGA.18.3416.01A	LUSC	0.478126225
TCGA.18.3417.01A	LUSC	0.352564333
TCGA.18.3419.01A	LUSC	0.408390244
TCGA.18.3421.01A	LUSC	0.481725611
TCGA.18.4083.01A	LUSC	0.35179766
TCGA.18.4086.01A	LUSC	0.422991485
TCGA.18.4721.01A	LUSC	0.491254608
TCGA.18.5592.01A	LUSC	0.270467585
TCGA.18.5595.01A	LUSC	0.190320541
TCGA.21.1070.01A	LUSC	0.547469908
TCGA.21.1071.01A	LUSC	0.388843678
TCGA.21.1072.01A	LUSC	0.319198473
TCGA.21.1075.01A	LUSC	0.117192845
TCGA.21.1076.01A	LUSC	0.5276265
TCGA.21.1076.01A	LUSC	0.522864718
TCGA.21.1077.01A	LUSC	0.297697038
TCGA.21.1078.01A	LUSC	-0.07170319
TCGA.21.1079.01A	LUSC	0.261360185
TCGA.21.1080.01A	LUSC	0.34291326
TCGA.21.1081.01A	LUSC	0.184584868
TCGA.21.1082.01A	LUSC	0.38294256
TCGA.21.1083.01A	LUSC	0.444824543
TCGA.21.5782.01A	LUSC	0.369136621
TCGA.21.5783.01A	LUSC	0.21647654
TCGA.21.5784.01A	LUSC	0.441430131
TCGA.21.5786.01A	LUSC	0.312393779
TCGA.21.5787.01A	LUSC	0.484762134
TCGA.21.A5DI.01A	LUSC	0.274775865
TCGA.22.0940.01A	LUSC	0.515532996
TCGA.22.0944.01A	LUSC	0.238509638
TCGA.22.1000.01A	LUSC	0.462640752
TCGA.22.1002.01A	LUSC	0.405658411
TCGA.22.1005.01A	LUSC	0.52805669
TCGA.22.1011.01A	LUSC	0.432752536
TCGA.22.1012.01A	LUSC	0.435443816
TCGA.22.1016.01A	LUSC	0.312870228
TCGA.22.1017.01A	LUSC	0.393876447
TCGA.22.4591.01A	LUSC	0.23209193
TCGA.22.4593.01A	LUSC	0.217917778
TCGA.22.4594.01A	LUSC	0.447645659
TCGA.22.4595.01A	LUSC	0.386691899
TCGA.22.4596.01A	LUSC	0.512989221
TCGA.22.4599.01A	LUSC	0.532390625
TCGA.22.4601.01A	LUSC	0.303337054
TCGA.22.4604.01A	LUSC	0.563414566
TCGA.22.4605.01A	LUSC	0.3468221
TCGA.22.4607.01A	LUSC	0.37741429
TCGA.22.4609.01A	LUSC	0.507796762
TCGA.22.4613.01A	LUSC	0.516711785
TCGA.22.5471.01A	LUSC	0.544362499
TCGA.22.5472.01A	LUSC	0.218539116
TCGA.22.5473.01A	LUSC	0.364690708
TCGA.22.5474.01A	LUSC	0.532865174
TCGA.22.5477.01A	LUSC	0.327183607
TCGA.22.5478.01A	LUSC	0.34806342
TCGA.22.5479.01A	LUSC	0.44896945
TCGA.22.5480.01A	LUSC	0.538775545
TCGA.22.5481.01A	LUSC	0.433000643
TCGA.22.5482.01A	LUSC	0.268635784
TCGA.22.5483.01A	LUSC	0.380257926
TCGA.22.5485.01A	LUSC	0.240276839
TCGA.22.5489.01A	LUSC	0.582833055
TCGA.22.5491.01A	LUSC	0.308419567
TCGA.22.5492.01A	LUSC	0.474794609
TCGA.22.A5C4.01A	LUSC	0.278612217
TCGA.33.4532.01A	LUSC	0.1850567
TCGA.33.4533.01A	LUSC	0.191302553
TCGA.33.4538.01A	LUSC	0.283218657
TCGA.33.4547.01A	LUSC	0.28173855
TCGA.33.4566.01A	LUSC	0.532349253
TCGA.33.4582.01A	LUSC	0.254448431
TCGA.33.4583.01A	LUSC	0.381966105
TCGA.33.4586.01A	LUSC	0.211239134
TCGA.33.4587.01A	LUSC	0.267314528
TCGA.33.4589.01A	LUSC	0.51535045
TCGA.33.6737.01A	LUSC	0.394162858
TCGA.33.6738.01A	LUSC	0.277706545
TCGA.33.A4WN.01A	LUSC	0.22092343
TCGA.33.A5GW.01A	LUSC	-0.002318768
TCGA.33.AAS8.01A	LUSC	0.178591752
TCGA.33.AASB.01A	LUSC	0.080528764
TCGA.33.AASD.01A	LUSC	0.235568672
TCGA.33.AASI.01A	LUSC	0.426427084
TCGA.33.AASJ.01A	LUSC	0.228513028
TCGA.33.AASL.01A	LUSC	0.338982267
TCGA.34.2596.01A	LUSC	0.368847944
TCGA.34.2600.01A	LUSC	0.293462671
TCGA.34.2608.01A	LUSC	0.442380402
TCGA.34.5231.01A	LUSC	0.401379778
TCGA.34.5232.01A	LUSC	0.436654695
TCGA.34.5234.01A	LUSC	0.574050767
TCGA.34.5236.01A	LUSC	0.38648101
TCGA.34.5239.01A	LUSC	0.532169242
TCGA.34.5240.01A	LUSC	0.328081649
TCGA.34.5241.01A	LUSC	0.504420042
TCGA.34.5927.01A	LUSC	0.274602166
TCGA.34.5928.01A	LUSC	0.46386163
TCGA.34.5929.01A	LUSC	0.394157412
TCGA.34.7107.01A	LUSC	0.363356287
TCGA.34.8454.01A	LUSC	0.487606247
TCGA.34.8455.01A	LUSC	0.354503538
TCGA.34.8456.01A	LUSC	0.209248638
TCGA.34.A5IX.01A	LUSC	0.286239493
TCGA.37.3783.01A	LUSC	0.503170767
TCGA.37.3789.01A	LUSC	0.50190923
TCGA.37.3792.01A	LUSC	0.58504583
TCGA.37.4129.01A	LUSC	0.05311964
TCGA.37.4130.01A	LUSC	0.619466991
TCGA.37.4132.01A	LUSC	0.543351903
TCGA.37.4133.01A	LUSC	0.422750421
TCGA.37.4135.01A	LUSC	0.473484504
TCGA.37.4141.01A	LUSC	0.416117957
TCGA.37.5819.01A	LUSC	0.418118058
TCGA.37.A5EL.01A	LUSC	0.02840775
TCGA.37.A5EM.01A	LUSC	0.484660135
TCGA.37.A5EN.01A	LUSC	0.342481578
TCGA.39.5011.01A	LUSC	0.525858444
TCGA.39.5016.01A	LUSC	0.511181615
TCGA.39.5019.01A	LUSC	0.377403532
TCGA.39.5021.01A	LUSC	0.473387528
TCGA.39.5022.01A	LUSC	0.573781816
TCGA.39.5024.01A	LUSC	0.383603911
TCGA.39.5027.01A	LUSC	0.165966379
TCGA.39.5028.01A	LUSC	0.43770231
TCGA.39.5029.01A	LUSC	0.485260657
TCGA.39.5030.01A	LUSC	0.59716639
TCGA.39.5031.01A	LUSC	0.458165407
TCGA.39.5034.01A	LUSC	0.346362634
TCGA.39.5035.01A	LUSC	0.48893848
TCGA.39.5036.01A	LUSC	0.277219158
TCGA.39.5037.01A	LUSC	0.014591542
TCGA.39.5039.01A	LUSC	0.368592988
TCGA.39.5040.01A	LUSC	0.287864757
TCGA.43.2576.01A	LUSC	0.477251003
TCGA.43.2578.01A	LUSC	0.387260891
TCGA.43.2581.01A	LUSC	0.392069984
TCGA.43.3394.01A	LUSC	0.259695866
TCGA.43.3920.01A	LUSC	0.52766182
TCGA.43.5668.01A	LUSC	0.54342424
TCGA.43.5670.01A	LUSC	0.066714076
TCGA.43.6143.01A	LUSC	0.14958854
TCGA.43.6647.01A	LUSC	0.496818819
TCGA.43.6770.01A	LUSC	0.268720359
TCGA.43.6771.01A	LUSC	0.298606169
TCGA.43.6773.01A	LUSC	0.477589788
TCGA.43.7656.01A	LUSC	0.473383831
TCGA.43.7657.01A	LUSC	0.121456662
TCGA.43.7658.01A	LUSC	0.49120236
TCGA.43.8115.01A	LUSC	0.486313336
TCGA.43.8116.01A	LUSC	0.3947443
TCGA.43.8118.01A	LUSC	0.233438649
TCGA.43.A474.01A	LUSC	0.06834918
TCGA.43.A475.01A	LUSC	0.57073743
TCGA.43.A56U.01A	LUSC	0.469152538
TCGA.43.A56V.01A	LUSC	0.275610728
TCGA.46.3765.01A	LUSC	0.439789706
TCGA.46.3766.01A	LUSC	0.53017849
TCGA.46.3767.01A	LUSC	0.443808299
TCGA.46.3768.01A	LUSC	0.194793272
TCGA.46.3769.01A	LUSC	0.488977081
TCGA.46.6025.01A	LUSC	0.355370022
TCGA.46.6026.01A	LUSC	0.108536581
TCGA.51.4079.01A	LUSC	0.440778855
TCGA.51.4080.01A	LUSC	0.234765653
TCGA.51.4081.01A	LUSC	0.042548413
TCGA.51.6867.01A	LUSC	0.40299618
TCGA.52.7622.01A	LUSC	0.5321585
TCGA.52.7809.01A	LUSC	0.281073703
TCGA.52.7810.01A	LUSC	0.130703089
TCGA.52.7811.01A	LUSC	0.372657927
TCGA.52.7812.01A	LUSC	0.514278366
TCGA.56.1622.01A	LUSC	0.172831908
TCGA.56.5897.01A	LUSC	0.46369917
TCGA.56.5898.01A	LUSC	0.334056147
TCGA.56.6545.01A	LUSC	0.537316681
TCGA.56.6546.01A	LUSC	0.546084325
TCGA.56.7221.01A	LUSC	0.119239694
TCGA.56.7222.01A	LUSC	0.169809653
TCGA.56.7223.01A	LUSC	-0.080363734
TCGA.56.7579.01A	LUSC	0.19683583
TCGA.56.7580.01A	LUSC	0.318235464
TCGA.56.7582.01A	LUSC	0.41714201
TCGA.56.7730.01A	LUSC	0.097465244
TCGA.56.7731.01A	LUSC	0.362838422
TCGA.56.7822.01A	LUSC	0.158128095
TCGA.56.7823.01B	LUSC	0.264039305
TCGA.56.8082.01A	LUSC	0.248219319
TCGA.56.8083.01A	LUSC	-0.067258763
TCGA.56.8201.01A	LUSC	0.548733494
TCGA.56.8304.01A	LUSC	0.375138286
TCGA.56.8305.01A	LUSC	0.245382284
TCGA.56.8307.01A	LUSC	0.479132587
TCGA.56.8308.01A	LUSC	0.284005351
TCGA.56.8309.01A	LUSC	0.515352512
TCGA.56.8503.01A	LUSC	0.534487829
TCGA.56.8504.01A	LUSC	0.376902048
TCGA.56.8622.01A	LUSC	0.268129235
TCGA.56.8623.01A	LUSC	0.421707077
TCGA.56.8624.01A	LUSC	0.232304483
TCGA.56.8625.01A	LUSC	0.569312019
TCGA.56.8626.01A	LUSC	0.222029921
TCGA.56.8628.01A	LUSC	0.468830386
TCGA.56.8629.01A	LUSC	0.244145695
TCGA.56.A49D.01A	LUSC	0.447297465
TCGA.56.A4BW.01A	LUSC	0.315729518
TCGA.56.A4BX.01A	LUSC	-0.178310436
TCGA.56.A4BY.01A	LUSC	0.311351732
TCGA.56.A4ZJ.01A	LUSC	0.38314115
TCGA.56.A4ZK.01A	LUSC	0.52742922
TCGA.56.A5DR.01A	LUSC	0.363820183
TCGA.56.A5DS.01A	LUSC	0.342771583
TCGA.56.A62T.01A	LUSC	0.230331907
TCGA.58.8386.01A	LUSC	0.391340519
TCGA.58.8387.01A	LUSC	0.507128657
TCGA.58.8388.01A	LUSC	0.476741327
TCGA.58.8390.01A	LUSC	0.396918667
TCGA.58.8391.01A	LUSC	0.221293369
TCGA.58.8392.01A	LUSC	0.148184117
TCGA.58.8393.01A	LUSC	0.488107695
TCGA.58.A46J.01A	LUSC	0.342895371
TCGA.58.A46K.01A	LUSC	0.324751494
TCGA.58.A46L.01A	LUSC	0.438034636
TCGA.58.A46M.01A	LUSC	0.481716586
TCGA.58.A46N.01A	LUSC	0.117567004
TCGA.60.2695.01A	LUSC	0.414514061
TCGA.60.2696.01A	LUSC	0.452250584
TCGA.60.2697.01A	LUSC	0.489918436
TCGA.60.2698.01A	LUSC	0.428813335
TCGA.60.2703.01A	LUSC	0.187184786
TCGA.60.2704.01A	LUSC	0.519624456
TCGA.60.2706.01A	LUSC	0.438637834
TCGA.60.2707.01A	LUSC	0.218994835
TCGA.60.2708.01A	LUSC	0.178180058
TCGA.60.2709.01A	LUSC	0.497887888
TCGA.60.2710.01A	LUSC	0.403606142
TCGA.60.2711.01A	LUSC	0.333791704
TCGA.60.2712.01A	LUSC	0.509254653
TCGA.60.2713.01A	LUSC	0.478695304
TCGA.60.2714.01A	LUSC	0.440750126
TCGA.60.2715.01A	LUSC	0.475926519
TCGA.60.2716.01A	LUSC	-0.032274631
TCGA.60.2719.01A	LUSC	0.319393126
TCGA.60.2720.01A	LUSC	0.469334143
TCGA.60.2721.01A	LUSC	0.459939867
TCGA.60.2722.01A	LUSC	0.194676372
TCGA.60.2723.01A	LUSC	0.462651199
TCGA.60.2724.01A	LUSC	0.245979399
TCGA.60.2725.01A	LUSC	0.513938865
TCGA.60.2726.01A	LUSC	0.421452394
TCGA.63.5128.01A	LUSC	0.139093617
TCGA.63.5131.01A	LUSC	0.259530677
TCGA.63.6202.01A	LUSC	0.521641626
TCGA.63.7020.01A	LUSC	0.428878263
TCGA.63.7021.01A	LUSC	0.371637254
TCGA.63.7022.01A	LUSC	0.45469253
TCGA.63.7023.01A	LUSC	0.341352585
TCGA.63.A5M9.01A	LUSC	0.387370508
TCGA.63.A5MB.01A	LUSC	0.398479608
TCGA.63.A5MG.01A	LUSC	0.25838739
TCGA.63.A5MH.01A	LUSC	0.415937708
TCGA.63.A5MI.01A	LUSC	0.097799897
TCGA.63.A5MJ.01A	LUSC	0.333823806
TCGA.63.A5ML.01A	LUSC	0.299157265
TCGA.63.A5MM.01A	LUSC	0.551674259
TCGA.63.A5MN.01A	LUSC	0.560928446
TCGA.63.A5MP.01A	LUSC	0.42450713
TCGA.63.A5MR.01A	LUSC	0.360227777
TCGA.63.A5MS.01A	LUSC	0.447309152
TCGA.63.A5MT.01A	LUSC	0.472759512
TCGA.63.A5MU.01A	LUSC	0.037414869
TCGA.63.A5MV.01A	LUSC	0.322537656
TCGA.63.A5MW.01A	LUSC	0.188926872
TCGA.63.A5MY.01A	LUSC	-0.023599382
TCGA.66.2727.01A	LUSC	0.41387135
TCGA.66.2734.01A	LUSC	0.324059885
TCGA.66.2737.01A	LUSC	0.4290908
TCGA.66.2742.01A	LUSC	0.336326974
TCGA.66.2744.01A	LUSC	0.593019667
TCGA.66.2753.01A	LUSC	0.353759757
TCGA.66.2754.01A	LUSC	0.232838845
TCGA.66.2755.01A	LUSC	0.546686261
TCGA.66.2756.01A	LUSC	0.326034132
TCGA.66.2757.01A	LUSC	0.480908176
TCGA.66.2758.01A	LUSC	0.495814352
TCGA.66.2759.01A	LUSC	0.482860724
TCGA.66.2763.01A	LUSC	0.387009103
TCGA.66.2765.01A	LUSC	0.465479907
TCGA.66.2766.01A	LUSC	0.369661408
TCGA.66.2767.01A	LUSC	0.544499476
TCGA.66.2768.01A	LUSC	0.502455496
TCGA.66.2769.01A	LUSC	0.538334676
TCGA.66.2770.01A	LUSC	0.488518808
TCGA.66.2771.01A	LUSC	0.528803242
TCGA.66.2773.01A	LUSC	0.453856631
TCGA.66.2777.01A	LUSC	0.304812044
TCGA.66.2778.01A	LUSC	0.360438576
TCGA.66.2780.01A	LUSC	0.445929103
TCGA.66.2781.01A	LUSC	0.321745528
TCGA.66.2782.01A	LUSC	0.498325509
TCGA.66.2783.01A	LUSC	0.344321537
TCGA.66.2785.01A	LUSC	0.559960178
TCGA.66.2786.01A	LUSC	0.369580737
TCGA.66.2787.01A	LUSC	0.451945493
TCGA.66.2788.01A	LUSC	0.497116705
TCGA.66.2789.01A	LUSC	0.37999733
TCGA.66.2790.01A	LUSC	0.508511049
TCGA.66.2791.01A	LUSC	0.514212848
TCGA.66.2792.01A	LUSC	0.324407487
TCGA.66.2793.01A	LUSC	0.073990091
TCGA.66.2794.01A	LUSC	0.496057771
TCGA.66.2795.01A	LUSC	0.492082251
TCGA.66.2800.01A	LUSC	0.385744761
TCGA.68.7755.01A	LUSC	0.247038892
TCGA.68.7756.01A	LUSC	0.264522187
TCGA.68.7757.01B	LUSC	0.348538082
TCGA.68.8250.01A	LUSC	0.396148793
TCGA.68.8251.01A	LUSC	0.488491688
TCGA.68.A59I.01A	LUSC	0.349926785
TCGA.68.A59J.01A	LUSC	0.505649034
TCGA.6A.AB49.01A	LUSC	0.110862137
TCGA.70.6722.01A	LUSC	0.461953049
TCGA.70.6723.01A	LUSC	0.131049989
TCGA.77.6842.01A	LUSC	0.521950671
TCGA.77.6843.01A	LUSC	0.048221753
TCGA.77.6844.01A	LUSC	0.285729543
TCGA.77.6845.01A	LUSC	0.122354006
TCGA.77.7138.01A	LUSC	0.224510093
TCGA.77.7139.01A	LUSC	0.312560514
TCGA.77.7140.01A	LUSC	0.306886798
TCGA.77.7141.01A	LUSC	0.355053572
TCGA.77.7142.01A	LUSC	0.259584274
TCGA.77.7335.01A	LUSC	0.60882716
TCGA.77.7337.01A	LUSC	0.438438162
TCGA.77.7338.01A	LUSC	0.387210804
TCGA.77.7463.01A	LUSC	0.282645569
TCGA.77.7465.01A	LUSC	0.542917867
TCGA.77.8007.01A	LUSC	0.494612438
TCGA.77.8008.01A	LUSC	0.437436918
TCGA.77.8009.01A	LUSC	0.29842703
TCGA.77.8128.01A	LUSC	0.119594201
TCGA.77.8130.01A	LUSC	0.259558892
TCGA.77.8131.01A	LUSC	0.559278824
TCGA.77.8133.01A	LUSC	0.386616964
TCGA.77.8136.01A	LUSC	0.549579326
TCGA.77.8138.01A	LUSC	0.369711066
TCGA.77.8139.01A	LUSC	0.315111547
TCGA.77.8140.01A	LUSC	0.194078415
TCGA.77.8143.01A	LUSC	0.234621394
TCGA.77.8144.01A	LUSC	0.267025081
TCGA.77.8145.01A	LUSC	0.254708531
TCGA.77.8146.01A	LUSC	0.31348807
TCGA.77.8148.01A	LUSC	0.310317281
TCGA.77.8150.01A	LUSC	0.417091182
TCGA.77.8153.01A	LUSC	0.133509495
TCGA.77.8154.01A	LUSC	0.079886052
TCGA.77.8156.01A	LUSC	0.503558074
TCGA.77.A5FZ.01A	LUSC	0.500548602
TCGA.77.A5G1.01A	LUSC	0.411663714
TCGA.77.A5G3.01A	LUSC	0.286292388
TCGA.77.A5G6.01A	LUSC	0.235022037
TCGA.77.A5G7.01B	LUSC	0.261674163
TCGA.77.A5G8.01B	LUSC	0.373987537
TCGA.77.A5GA.01A	LUSC	0.254474178
TCGA.77.A5GB.01B	LUSC	0.49019352
TCGA.77.A5GF.01A	LUSC	0.390146103
TCGA.77.A5GH.01A	LUSC	0.549710554
TCGA.79.5596.01A	LUSC	0.079862152
TCGA.85.6175.01A	LUSC	0.428978822
TCGA.85.6560.01A	LUSC	0.477861437
TCGA.85.6561.01A	LUSC	0.475060525
TCGA.85.6798.01A	LUSC	0.2173753
TCGA.85.7696.01A	LUSC	0.290325805
TCGA.85.7697.01A	LUSC	0.334680361
TCGA.85.7698.01A	LUSC	0.468554562
TCGA.85.7699.01A	LUSC	0.532063689
TCGA.85.7710.01A	LUSC	0.422203505
TCGA.85.7843.01A	LUSC	0.339071348
TCGA.85.7844.01A	LUSC	0.315936123
TCGA.85.7950.01A	LUSC	0.5280201
TCGA.85.8048.01A	LUSC	0.535180531
TCGA.85.8049.01A	LUSC	0.512606697
TCGA.85.8052.01A	LUSC	0.28499427
TCGA.85.8070.01A	LUSC	0.076963504
TCGA.85.8071.01A	LUSC	0.147580777
TCGA.85.8072.01A	LUSC	0.328460032
TCGA.85.8276.01A	LUSC	0.535813798
TCGA.85.8277.01A	LUSC	0.351802389
TCGA.85.8287.01A	LUSC	0.495898475
TCGA.85.8288.01A	LUSC	0.423117168
TCGA.85.8350.01A	LUSC	0.389261005
TCGA.85.8351.01A	LUSC	0.329730152
TCGA.85.8352.01A	LUSC	0.127091978
TCGA.85.8353.01A	LUSC	0.44383341
TCGA.85.8354.01A	LUSC	0.244742753
TCGA.85.8355.01A	LUSC	0.499562977
TCGA.85.8479.01A	LUSC	0.046199715
TCGA.85.8481.01A	LUSC	0.461585365
TCGA.85.8580.01A	LUSC	0.29102965
TCGA.85.8582.01A	LUSC	0.419355501
TCGA.85.8584.01A	LUSC	0.498299202
TCGA.85.8664.01A	LUSC	0.266198858
TCGA.85.8666.01A	LUSC	0.448067971
TCGA.85.A4CL.01A	LUSC	0.525598092
TCGA.85.A4CN.01A	LUSC	0.305960938
TCGA.85.A4JB.01A	LUSC	0.361437192
TCGA.85.A4JC.01A	LUSC	0.346663591
TCGA.85.A4PA.01A	LUSC	0.44307774
TCGA.85.A4QQ.01A	LUSC	0.198126831
TCGA.85.A4QR.01A	LUSC	-0.047105307
TCGA.85.A50M.01A	LUSC	0.280378596
TCGA.85.A50Z.01A	LUSC	0.190428901
TCGA.85.A510.01A	LUSC	0.514518003
TCGA.85.A511.01A	LUSC	0.499571809
TCGA.85.A512.01A	LUSC	0.294031471
TCGA.85.A513.01A	LUSC	0.542623155
TCGA.85.A53L.01A	LUSC	0.301545362
TCGA.85.A5B5.01A	LUSC	0.303430299
TCGA.90.6837.01A	LUSC	0.409659018
TCGA.90.7766.01A	LUSC	0.376984829
TCGA.90.7767.01A	LUSC	0.512467234
TCGA.90.7769.01A	LUSC	0.167454356
TCGA.90.7964.01A	LUSC	0.229181526
TCGA.90.A4ED.01A	LUSC	0.309794448
TCGA.90.A4EE.01A	LUSC	0.579278902
TCGA.90.A59Q.01A	LUSC	0.524361644
TCGA.92.7340.01A	LUSC	0.466950209
TCGA.92.7341.01A	LUSC	0.234772823
TCGA.92.8063.01A	LUSC	0.329073881
TCGA.92.8064.01A	LUSC	0.575974006
TCGA.92.8065.01A	LUSC	0.399723181
TCGA.94.7033.01A	LUSC	0.235805452
TCGA.94.7557.01A	LUSC	0.264513048
TCGA.94.7943.01A	LUSC	0.330150212
TCGA.94.8035.01A	LUSC	0.241335578
TCGA.94.8490.01A	LUSC	0.111705581
TCGA.94.8491.01A	LUSC	0.349328593
TCGA.94.A4VJ.01A	LUSC	0.308000684
TCGA.94.A5I4.01A	LUSC	0.240754846
TCGA.94.A5I6.01A	LUSC	0.22433688
TCGA.96.7544.01A	LUSC	0.393594054
TCGA.96.7545.01A	LUSC	0.407620193
TCGA.96.8169.01A	LUSC	0.329430847
TCGA.96.8170.01A	LUSC	0.241142686
TCGA.96.A4JK.01A	LUSC	0.403000519
TCGA.96.A4JL.01A	LUSC	0.536194043
TCGA.98.7454.01A	LUSC	0.554661195
TCGA.98.8020.01A	LUSC	0.431153109
TCGA.98.8021.01A	LUSC	0.293745351
TCGA.98.8022.01A	LUSC	0.413947617
TCGA.98.8023.01A	LUSC	0.555140113
TCGA.98.A538.01A	LUSC	0.391493021
TCGA.98.A539.01A	LUSC	0.284680064
TCGA.98.A53A.01A	LUSC	0.252789646
TCGA.98.A53B.01A	LUSC	0.401284558
TCGA.98.A53C.01A	LUSC	0.455732368
TCGA.98.A53D.01A	LUSC	0.418678929
TCGA.98.A53H.01A	LUSC	0.478706855
TCGA.98.A53I.01A	LUSC	0.457238548
TCGA.98.A53J.01A	LUSC	0.183746081
TCGA.J1.A4AH.01A	LUSC	0.204151037
TCGA.L3.A4E7.01A	LUSC	0.41365396
TCGA.L3.A524.01A	LUSC	0.256207355
TCGA.LA.A446.01A	LUSC	0.242502913
TCGA.LA.A7SW.01A	LUSC	0.195291856
TCGA.MF.A522.01A	LUSC	0.168609783
TCGA.NC.A5HD.01A	LUSC	0.136463664
TCGA.NC.A5HE.01A	LUSC	0.573895708
TCGA.NC.A5HF.01A	LUSC	0.103880892
TCGA.NC.A5HG.01A	LUSC	0.041821556
TCGA.NC.A5HH.01A	LUSC	0.404070467
TCGA.NC.A5HI.01A	LUSC	0.25498916
TCGA.NC.A5HJ.01A	LUSC	0.492448655
TCGA.NC.A5HK.01A	LUSC	0.341082329
TCGA.NC.A5HL.01A	LUSC	0.508302805
TCGA.NC.A5HM.01A	LUSC	0.411474572
TCGA.NC.A5HN.01A	LUSC	0.242438677
TCGA.NC.A5HO.01A	LUSC	0.340524886
TCGA.NC.A5HP.01A	LUSC	0.174029064
TCGA.NC.A5HQ.01A	LUSC	0.324103795
TCGA.NC.A5HR.01A	LUSC	0.251261073
TCGA.NC.A5HT.01A	LUSC	0.011865492
TCGA.NK.A5CR.01A	LUSC	0.174371371
TCGA.NK.A5CT.01A	LUSC	0.260366473
TCGA.NK.A5CX.01A	LUSC	0.504491322
TCGA.NK.A5D1.01A	LUSC	0.117310032
TCGA.NK.A7XE.01A	LUSC	0.259613644
TCGA.O2.A52N.01A	LUSC	0.379934128
TCGA.O2.A52Q.01A	LUSC	0.540661531
TCGA.O2.A52S.01A	LUSC	0.402176364
TCGA.O2.A52V.01A	LUSC	0.348038094
TCGA.O2.A52W.01A	LUSC	0.234237962
TCGA.O2.A5IB.01A	LUSC	0.106545779
TCGA.XC.AA0X.01A	LUSC	0.295869283
TCGA.04.1331.01A	OV	0.161214255
TCGA.04.1332.01A	OV	0.169872442
TCGA.04.1337.01A	OV	0.326263469
TCGA.04.1338.01A	OV	0.437677347
TCGA.04.1341.01A	OV	0.146802832
TCGA.04.1343.01A	OV	0.320188136
TCGA.04.1347.01A	OV	0.022785324
TCGA.04.1348.01A	OV	0.403574221
TCGA.04.1350.01A	OV	-0.02147919
TCGA.04.1356.01A	OV	0.234670124
TCGA.04.1357.01A	OV	0.438591772
TCGA.04.1361.01A	OV	0.188334713
TCGA.04.1362.01A	OV	0.11498696
TCGA.04.1364.01A	OV	-0.143620392
TCGA.04.1365.01A	OV	0.436266505
TCGA.04.1514.01A	OV	-0.13553791
TCGA.04.1517.01A	OV	-0.074150592
TCGA.04.1519.01A	OV	-0.077985032
TCGA.04.1530.01A	OV	0.407756138
TCGA.04.1536.01A	OV	0.116566297
TCGA.04.1542.01A	OV	-0.129266667
TCGA.04.1648.01A	OV	0.102358871
TCGA.04.1651.01A	OV	0.128500937
TCGA.04.1655.01A	OV	-0.143405833
TCGA.09.0364.01A	OV	-0.28258617
TCGA.09.0366.01A	OV	0.201713778
TCGA.09.0367.01A	OV	0.282779255
TCGA.09.0369.01A	OV	-0.007228703
TCGA.09.1659.01B	OV	0.271931659
TCGA.09.1661.01B	OV	0.078212564
TCGA.09.1662.01A	OV	0.26089683
TCGA.09.1665.01B	OV	0.334148351
TCGA.09.1666.01A	OV	0.33087255
TCGA.09.1667.01C	OV	0.423622583
TCGA.09.1668.01B	OV	0.376190819
TCGA.09.1669.01A	OV	0.337389482
TCGA.09.1670.01A	OV	0.098252483
TCGA.09.1673.01A	OV	0.074861105
TCGA.09.1674.01A	OV	-0.143167632
TCGA.09.2044.01B	OV	0.301113624
TCGA.09.2045.01A	OV	0.131532533
TCGA.09.2048.01A	OV	0.006257801
TCGA.09.2051.01A	OV	0.273543732
TCGA.09.2053.01C	OV	0.403010206
TCGA.09.2054.01A	OV	0.118168463
TCGA.09.2056.01B	OV	0.26796405
TCGA.10.0926.01A	OV	0.112148528
TCGA.10.0927.01A	OV	0.090938305
TCGA.10.0928.01A	OV	-0.076028858
TCGA.10.0931.01A	OV	0.19329558
TCGA.10.0933.01A	OV	0.098504074
TCGA.10.0934.01A	OV	-0.200975436
TCGA.10.0936.01A	OV	0.198165896
TCGA.10.0937.01A	OV	0.281153546
TCGA.10.0938.01A	OV	0.036800675
TCGA.13.0714.01A	OV	0.228542051
TCGA.13.0720.01A	OV	0.079694314
TCGA.13.0724.01A	OV	0.177364161
TCGA.13.0725.01A	OV	0.210686224
TCGA.13.0726.01A	OV	0.11543743
TCGA.13.0727.01A	OV	0.049476919
TCGA.13.0730.01A	OV	0.135319282
TCGA.13.0760.01A	OV	0.296035349
TCGA.13.0762.01A	OV	0.025225865
TCGA.13.0765.01A	OV	0.138957357
TCGA.13.0766.01A	OV	0.239096957
TCGA.13.0768.01A	OV	0.55084247
TCGA.13.0795.01A	OV	0.245350379
TCGA.13.0797.01A	OV	0.234974959
TCGA.13.0799.01A	OV	0.166227135
TCGA.13.0800.01A	OV	-0.214865209
TCGA.13.0801.01A	OV	0.39736797
TCGA.13.0804.01A	OV	0.264136614
TCGA.13.0883.01A	OV	0.228223156
TCGA.13.0884.01B	OV	0.285595911
TCGA.13.0885.01A	OV	0.395465795
TCGA.13.0886.01A	OV	0.439643271
TCGA.13.0887.01A	OV	0.285585845
TCGA.13.0888.01A	OV	-0.157065107
TCGA.13.0890.01A	OV	0.352977201
TCGA.13.0891.01A	OV	0.155781464
TCGA.13.0893.01B	OV	0.274848131
TCGA.13.0897.01A	OV	0.278666446
TCGA.13.0899.01A	OV	0.288840982
TCGA.13.0900.01B	OV	0.369916819
TCGA.13.0901.01B	OV	0.201919161
TCGA.13.0905.01B	OV	0.168827672
TCGA.13.0906.01A	OV	0.353435002
TCGA.13.0908.01B	OV	0.297837313
TCGA.13.0911.01A	OV	0.364923003
TCGA.13.0913.01A	OV	-0.00491083
TCGA.13.0913.02A	OV	0.451087295
TCGA.13.0916.01A	OV	0.270432295
TCGA.13.0919.01A	OV	0.292838381
TCGA.13.0920.01A	OV	0.19454671
TCGA.13.0923.01A	OV	0.289454072
TCGA.13.0924.01A	OV	0.495793932
TCGA.13.1403.01A	OV	-0.00058466
TCGA.13.1404.01A	OV	0.310335161
TCGA.13.1405.01A	OV	0.264702568
TCGA.13.1407.01A	OV	-0.046883081
TCGA.13.1408.01A	OV	0.264289173
TCGA.13.1409.01A	OV	-0.12508136
TCGA.13.1410.01A	OV	0.311263562
TCGA.13.1411.01A	OV	0.407517474
TCGA.13.1477.01A	OV	0.178313823
TCGA.13.1481.01A	OV	0.324585712
TCGA.13.1482.01A	OV	0.170781473
TCGA.13.1483.01A	OV	0.265853713
TCGA.13.1485.01A	OV	0.062789126
TCGA.13.1487.01A	OV	0.087142794
TCGA.13.1488.01A	OV	0.429232454
TCGA.13.1489.01A	OV	-0.049328155
TCGA.13.1489.02A	OV	0.325900004
TCGA.13.1492.01A	OV	0.078327562
TCGA.13.1495.01A	OV	0.167556672
TCGA.13.1496.01A	OV	0.421049818
TCGA.13.1497.01A	OV	0.304422745
TCGA.13.1498.01A	OV	0.348332508
TCGA.13.1499.01A	OV	0.497086684
TCGA.13.1501.01A	OV	0.092712139
TCGA.13.1505.01A	OV	0.183805952
TCGA.13.1506.01A	OV	0.169015784
TCGA.13.1507.01A	OV	0.508925242
TCGA.13.1509.01A	OV	0.288617064
TCGA.13.1510.01A	OV	0.229624026
TCGA.13.1511.01A	OV	0.078912655
TCGA.13.1512.01A	OV	0.303145777
TCGA.13.2060.01A	OV	0.439050784
TCGA.13.A5FT.01A	OV	0.108170748
TCGA.20.0987.01A	OV	0.36599306
TCGA.20.0991.01A	OV	0.548783426
TCGA.20.1682.01A	OV	0.315454562
TCGA.20.1683.01A	OV	0.000361586
TCGA.20.1684.01A	OV	-0.011250213
TCGA.20.1685.01A	OV	0.160837708
TCGA.20.1686.01A	OV	0.203551395
TCGA.20.1687.01A	OV	0.261557347
TCGA.23.1021.01B	OV	0.098667553
TCGA.23.1022.01A	OV	0.029562663
TCGA.23.1023.01A	OV	0.314208156
TCGA.23.1023.01R.01R.1564.13	OV	0.318808736
TCGA.23.1024.01A	OV	0.128106749
TCGA.23.1026.01B	OV	0.364616401
TCGA.23.1027.01A	OV	0.241759991
TCGA.23.1028.01A	OV	0.297502011
TCGA.23.1029.01B	OV	0.119322327
TCGA.23.1030.01A	OV	0.250607402
TCGA.23.1032.01A	OV	0.028066578
TCGA.23.1107.01A	OV	0.14073242
TCGA.23.1109.01A	OV	0.309423531
TCGA.23.1110.01A	OV	-0.194943402
TCGA.23.1111.01A	OV	-0.00435958
TCGA.23.1113.01A	OV	-0.12311391
TCGA.23.1114.01B	OV	-0.038977183
TCGA.23.1116.01A	OV	0.44697543
TCGA.23.1118.01A	OV	0.356650417
TCGA.23.1119.01A	OV	0.366206819
TCGA.23.1120.01A	OV	0.401975021
TCGA.23.1122.01A	OV	0.214843655
TCGA.23.1123.01A	OV	0.360236099
TCGA.23.1809.01A	OV	0.093190393
TCGA.23.2077.01A	OV	0.224330496
TCGA.23.2078.01A	OV	0.361950479
TCGA.23.2081.01A	OV	-0.041811482
TCGA.23.2084.01A	OV	0.181015325
TCGA.24.0966.01A	OV	0.211922978
TCGA.24.0968.01A	OV	0.362119891
TCGA.24.0970.01B	OV	-0.028179213
TCGA.24.0975.01A	OV	0.242110846
TCGA.24.0979.01A	OV	0.148280256
TCGA.24.0982.01A	OV	0.195721443
TCGA.24.1103.01A	OV	0.079592981
TCGA.24.1104.01A	OV	0.263519914
TCGA.24.1105.01A	OV	0.289972614
TCGA.24.1413.01A	OV	0.166061933
TCGA.24.1416.01A	OV	0.113644768
TCGA.24.1417.01A	OV	0.360759052
TCGA.24.1418.01A	OV	0.201307486
TCGA.24.1419.01A	OV	-0.098142572
TCGA.24.1422.01A	OV	0.233889451
TCGA.24.1423.01A	OV	0.283283882
TCGA.24.1424.01A	OV	0.229891346
TCGA.24.1425.01A	OV	0.277110596
TCGA.24.1426.01A	OV	-0.058364229
TCGA.24.1427.01A	OV	0.21141386
TCGA.24.1428.01A	OV	0.362261141
TCGA.24.1430.01A	OV	-0.017170412
TCGA.24.1431.01A	OV	0.161258894
TCGA.24.1434.01A	OV	0.379647813
TCGA.24.1435.01A	OV	0.251954247
TCGA.24.1436.01A	OV	0.249333437
TCGA.24.1463.01A	OV	0.217837009
TCGA.24.1464.01A	OV	0.251557117
TCGA.24.1467.01A	OV	0.150633151
TCGA.24.1469.01A	OV	0.264622951
TCGA.24.1470.01A	OV	0.306696586
TCGA.24.1471.01A	OV	0.145719031
TCGA.24.1474.01A	OV	0.088715378
TCGA.24.1544.01A	OV	0.000564838
TCGA.24.1545.01A	OV	0.40264414
TCGA.24.1546.01A	OV	0.123981725
TCGA.24.1548.01A	OV	0.153824736
TCGA.24.1549.01A	OV	0.249959753
TCGA.24.1550.01A	OV	0.372038179
TCGA.24.1551.01A	OV	0.27449078
TCGA.24.1552.01A	OV	0.071086957
TCGA.24.1553.01A	OV	0.381527965
TCGA.24.1555.01A	OV	0.092486779
TCGA.24.1556.01A	OV	0.257171644
TCGA.24.1557.01A	OV	0.149769261
TCGA.24.1558.01A	OV	0.060447334
TCGA.24.1560.01A	OV	0.07399941
TCGA.24.1562.01A	OV	0.196399373
TCGA.24.1563.01A	OV	0.233394256
TCGA.24.1564.01A	OV	0.288417384
TCGA.24.1565.01A	OV	0.081006271
TCGA.24.1567.01A	OV	-0.0301893
TCGA.24.1603.01A	OV	0.144633407
TCGA.24.1604.01A	OV	0.229263417
TCGA.24.1616.01A	OV	0.095395048
TCGA.24.1842.01A	OV	0.372063083
TCGA.24.1843.01A	OV	0.291330517
TCGA.24.1844.01A	OV	-0.068945863
TCGA.24.1845.01A	OV	0.302453536
TCGA.24.1846.01A	OV	0.236803054
TCGA.24.1847.01A	OV	0.404382314
TCGA.24.1849.01A	OV	0.403619521
TCGA.24.1850.01A	OV	0.300862964
TCGA.24.1923.01A	OV	0.111457194
TCGA.24.1924.01A	OV	0.487024814
TCGA.24.1928.01A	OV	0.20104287
TCGA.24.1930.01A	OV	0.376235694
TCGA.24.2019.01A	OV	0.186706809
TCGA.24.2020.01A	OV	-0.066526586
TCGA.24.2023.01A	OV	0.243200835
TCGA.24.2024.01A	OV	0.178836207
TCGA.24.2026.01A	OV	0.342840113
TCGA.24.2027.01A	OV	-0.057044903
TCGA.24.2033.01A	OV	0.116193968
TCGA.24.2035.01A	OV	0.496835724
TCGA.24.2036.01A	OV	-0.114456173
TCGA.24.2038.01A	OV	-0.023055334
TCGA.24.2254.01A	OV	0.166997429
TCGA.24.2261.01A	OV	0.377946439
TCGA.24.2262.01A	OV	0.318739612
TCGA.24.2267.01A	OV	0.382076974
TCGA.24.2271.01A	OV	0.383474036
TCGA.24.2280.01A	OV	0.156077625
TCGA.24.2281.01A	OV	0.459604705
TCGA.24.2288.01A	OV	0.36919732
TCGA.24.2289.01A	OV	0.19806194
TCGA.24.2290.01A	OV	0.172277613
TCGA.24.2293.01A	OV	0.30690658
TCGA.24.2297.01A	OV	0.02195192
TCGA.24.2298.01A	OV	0.175563374
TCGA.25.1312.01A	OV	0.108164128
TCGA.25.1313.01A	OV	0.247993118
TCGA.25.1314.01A	OV	0.2166274
TCGA.25.1315.01A	OV	-0.044272233
TCGA.25.1316.01A	OV	0.215384867
TCGA.25.1317.01A	OV	0.172678609
TCGA.25.1318.01A	OV	0.142001577
TCGA.25.1319.01A	OV	0.199501607
TCGA.25.1320.01A	OV	0.21018243
TCGA.25.1321.01A	OV	0.117461129
TCGA.25.1322.01A	OV	0.225296273
TCGA.25.1323.01A	OV	0.064908688
TCGA.25.1324.01A	OV	0.174566902
TCGA.25.1326.01A	OV	0.282530432
TCGA.25.1328.01A	OV	0.210881508
TCGA.25.1329.01A	OV	0.071991661
TCGA.25.1623.01A	OV	0.523213004
TCGA.25.1625.01A	OV	0.242766302
TCGA.25.1626.01A	OV	0.391449054
TCGA.25.1627.01A	OV	0.065973088
TCGA.25.1628.01A	OV	0.333876798
TCGA.25.1630.01A	OV	0.325020466
TCGA.25.1631.01A	OV	0.021888644
TCGA.25.1632.01A	OV	-0.075780742
TCGA.25.1633.01A	OV	0.399109845
TCGA.25.1634.01A	OV	-0.116222799
TCGA.25.1635.01A	OV	0.234861343
TCGA.25.1870.01A	OV	0.116828883
TCGA.25.1871.01A	OV	-0.257698836
TCGA.25.1877.01A	OV	0.330960686
TCGA.25.2042.01A	OV	0.168200552
TCGA.25.2391.01A	OV	0.133882017
TCGA.25.2392.01A	OV	0.151354225
TCGA.25.2393.01A	OV	0.28430879
TCGA.25.2396.01A	OV	0.355520043
TCGA.25.2397.01A	OV	0.04161258
TCGA.25.2398.01A	OV	0.308218698
TCGA.25.2399.01A	OV	0.307469372
TCGA.25.2400.01A	OV	0.096788455
TCGA.25.2401.01A	OV	0.384375129
TCGA.25.2404.01A	OV	0.268508855
TCGA.25.2409.01A	OV	0.196048345
TCGA.29.1688.01A	OV	0.350464525
TCGA.29.1690.01A	OV	0.220514032
TCGA.29.1691.01A	OV	0.153787509
TCGA.29.1693.01A	OV	0.271106136
TCGA.29.1694.01A	OV	0.16336927
TCGA.29.1695.01A	OV	0.383798408
TCGA.29.1696.01A	OV	0.167881188
TCGA.29.1697.01A	OV	0.060173926
TCGA.29.1698.01A	OV	0.233677022
TCGA.29.1699.01A	OV	0.35429305
TCGA.29.1701.01A	OV	0.363367884
TCGA.29.1702.01A	OV	-0.159659131
TCGA.29.1703.01A	OV	0.158257722
TCGA.29.1705.01A	OV	0.13992714
TCGA.29.1705.02A	OV	0.340878094
TCGA.29.1707.02A	OV	0.311746362
TCGA.29.1710.01A	OV	0.359762671
TCGA.29.1711.01A	OV	0.352463298
TCGA.29.1761.01A	OV	0.329102923
TCGA.29.1762.01A	OV	-0.053645468
TCGA.29.1763.01A	OV	0.155161874
TCGA.29.1766.01A	OV	0.36785495
TCGA.29.1768.01A	OV	0.388052239
TCGA.29.1769.01A	OV	0.299524898
TCGA.29.1770.01A	OV	0.113936565
TCGA.29.1770.02A	OV	-0.062678629
TCGA.29.1774.01A	OV	-0.194042887
TCGA.29.1776.01A	OV	0.239221717
TCGA.29.1777.01A	OV	0.391072919
TCGA.29.1778.01A	OV	0.32842718
TCGA.29.1781.01A	OV	0.470705932
TCGA.29.1783.01A	OV	0.305290271
TCGA.29.1784.01A	OV	0.405470799
TCGA.29.1785.01A	OV	0.408651991
TCGA.29.2414.01A	OV	-0.018002718
TCGA.29.2414.02A	OV	0.477388254
TCGA.29.2425.01A	OV	0.244089048
TCGA.29.2427.01A	OV	0.414335805
TCGA.29.2428.01A	OV	0.443341728
TCGA.29.A5NZ.01A	OV	0.107999632
TCGA.30.1714.01A	OV	0.174349284
TCGA.30.1718.01A	OV	0.278448571
TCGA.30.1853.01A	OV	-0.127509177
TCGA.30.1855.01A	OV	0.311984432
TCGA.30.1857.01A	OV	0.329398256
TCGA.30.1860.01A	OV	0.460050842
TCGA.30.1861.01A	OV	0.067181736
TCGA.30.1862.01A	OV	0.180958517
TCGA.30.1866.01A	OV	0.368334094
TCGA.30.1891.01A	OV	0.240388197
TCGA.30.1892.01A	OV	0.112096619
TCGA.31.1944.01A	OV	0.207396854
TCGA.31.1946.01A	OV	0.391459663
TCGA.31.1950.01A	OV	0.287485491
TCGA.31.1951.01A	OV	0.343567357
TCGA.31.1953.01A	OV	0.378171204
TCGA.31.1956.01A	OV	0.559515502
TCGA.31.1959.01A	OV	0.325278544
TCGA.36.1568.01A	OV	0.171395096
TCGA.36.1569.01A	OV	0.372415836
TCGA.36.1570.01A	OV	0.155704332
TCGA.36.1571.01A	OV	-0.010521877
TCGA.36.1574.01A	OV	0.367458235
TCGA.36.1575.01A	OV	-0.110483031
TCGA.36.1576.01A	OV	0.459951943
TCGA.36.1577.01A	OV	-0.102050943
TCGA.36.1578.01A	OV	0.354480396
TCGA.36.1580.01A	OV	0.3466042
TCGA.36.1581.01A	OV	0.464439183
TCGA.3P.A9WA.01A	OV	0.086044956
TCGA.57.1582.01A	OV	0.167980677
TCGA.57.1583.01A	OV	0.080644136
TCGA.57.1584.01A	OV	0.054753894
TCGA.57.1585.01A	OV	0.292831774
TCGA.57.1586.01A	OV	0.215944828
TCGA.57.1993.01A	OV	-0.064854183
TCGA.57.1994.01A	OV	0.28622989
TCGA.59.2348.01A	OV	0.189469958
TCGA.59.2350.01A	OV	0.138232763
TCGA.59.2351.01A	OV	0.324949148
TCGA.59.2352.01A	OV	0.370875411
TCGA.59.2354.01A	OV	0.285836355
TCGA.59.2355.01A	OV	0.246393615
TCGA.59.2363.01A	OV	0.053088886
TCGA.59.A5PD.01A	OV	0.234207221
TCGA.5X.AA5U.01A	OV	-0.0794494
TCGA.61.1721.01A	OV	0.219692106
TCGA.61.1724.01A	OV	0.196050647
TCGA.61.1725.01A	OV	0.293734781
TCGA.61.1728.01A	OV	0.151664723
TCGA.61.1733.01A	OV	0.17211375
TCGA.61.1736.01B	OV	0.079583104
TCGA.61.1737.01A	OV	0.347364228
TCGA.61.1738.01A	OV	0.256609572
TCGA.61.1740.01A	OV	0.440318765
TCGA.61.1741.01A	OV	0.29585975
TCGA.61.1743.01A	OV	0.16806996
TCGA.61.1900.01A	OV	0.134382706
TCGA.61.1907.01A	OV	0.449704175
TCGA.61.1910.01A	OV	0.203781899
TCGA.61.1911.01A	OV	0.416432327
TCGA.61.1914.01A	OV	0.435885981
TCGA.61.1917.01A	OV	0.368368263
TCGA.61.1918.01A	OV	0.175230549
TCGA.61.1919.01A	OV	0.474667247
TCGA.61.1995.01A	OV	0.124967542
TCGA.61.1998.01A	OV	0.22680353
TCGA.61.2000.01A	OV	0.256500732
TCGA.61.2002.01A	OV	0.43675188
TCGA.61.2003.01A	OV	0.321146558
TCGA.61.2008.01A	OV	0.20836733
TCGA.61.2008.02A	OV	0.408764742
TCGA.61.2009.01A	OV	0.278863682
TCGA.61.2012.01A	OV	0.372710683
TCGA.61.2016.01A	OV	0.101745521
TCGA.61.2088.01A	OV	-0.11562083
TCGA.61.2092.01A	OV	-0.112744138
TCGA.61.2094.01A	OV	0.432698928
TCGA.61.2095.01A	OV	0.113436959
TCGA.61.2097.01A	OV	0.271835671
TCGA.61.2098.01A	OV	-0.15593773
TCGA.61.2101.01A	OV	0.163965343
TCGA.61.2102.01A	OV	-0.016591642
TCGA.61.2104.01A	OV	0.336285504
TCGA.61.2109.01A	OV	0.048100981
TCGA.61.2110.01A	OV	-0.065825421
TCGA.61.2111.01A	OV	0.166088996
TCGA.61.2113.01A	OV	0.409699322
TCGA.OY.A56P.01A	OV	-0.147549549
TCGA.OY.A56Q.01A	OV	-0.220671219
TCGA.VG.A8LO.01A	OV	0.025468311
TCGA.WR.A838.01A	OV	-0.135382533
TCGA.2A.A8VL.01A	PRAD	0.106501204
TCGA.2A.A8VO.01A	PRAD	0.17348942
TCGA.2A.A8VT.01A	PRAD	0.160785027
TCGA.2A.A8VV.01A	PRAD	0.036929767
TCGA.2A.A8VX.01A	PRAD	-0.001150927
TCGA.2A.A8W1.01A	PRAD	0.077406737
TCGA.2A.A8W3.01A	PRAD	0.08902586
TCGA.2A.AAYF.01A	PRAD	0.111362369
TCGA.2A.AAYO.01A	PRAD	0.347997391
TCGA.2A.AAYU.01A	PRAD	0.053616427
TCGA.4L.AA1F.01A	PRAD	0.453097872
TCGA.CH.5737.01A	PRAD	0.109687164
TCGA.CH.5738.01A	PRAD	0.226689178
TCGA.CH.5739.01A	PRAD	0.288334925
TCGA.CH.5740.01A	PRAD	0.257538253
TCGA.CH.5741.01A	PRAD	0.030817976
TCGA.CH.5743.01A	PRAD	0.2517172
TCGA.CH.5744.01A	PRAD	0.217663896
TCGA.CH.5745.01A	PRAD	0.204568803
TCGA.CH.5746.01A	PRAD	0.040969054
TCGA.CH.5748.01A	PRAD	0.095146636
TCGA.CH.5750.01A	PRAD	0.340753391
TCGA.CH.5751.01A	PRAD	0.471362105
TCGA.CH.5752.01A	PRAD	0.131073404
TCGA.CH.5753.01A	PRAD	0.287589669
TCGA.CH.5754.01A	PRAD	0.416817331
TCGA.CH.5761.01A	PRAD	0.137706481
TCGA.CH.5762.01A	PRAD	0.28235166
TCGA.CH.5763.01A	PRAD	0.186372052
TCGA.CH.5764.01A	PRAD	0.238783693
TCGA.CH.5765.01A	PRAD	0.062775689
TCGA.CH.5766.01A	PRAD	0.285081477
TCGA.CH.5767.01A	PRAD	0.100125877
TCGA.CH.5768.01A	PRAD	0.15617034
TCGA.CH.5769.01A	PRAD	0.234677923
TCGA.CH.5771.01A	PRAD	0.279447882
TCGA.CH.5772.01A	PRAD	0.213208307
TCGA.CH.5788.01A	PRAD	0.072201488
TCGA.CH.5789.01A	PRAD	0.126654045
TCGA.CH.5790.01A	PRAD	0.071707757
TCGA.CH.5791.01A	PRAD	0.151154561
TCGA.CH.5792.01A	PRAD	0.331215215
TCGA.CH.5794.01A	PRAD	0.139855731
TCGA.EJ.5494.01A	PRAD	0.195912136
TCGA.EJ.5495.01A	PRAD	0.340357323
TCGA.EJ.5496.01A	PRAD	0.084508503
TCGA.EJ.5497.01A	PRAD	0.103458109
TCGA.EJ.5498.01A	PRAD	0.217982843
TCGA.EJ.5499.01A	PRAD	0.294523266
TCGA.EJ.5501.01A	PRAD	0.16177512
TCGA.EJ.5502.01A	PRAD	0.178303353
TCGA.EJ.5503.01A	PRAD	0.09534155
TCGA.EJ.5504.01A	PRAD	0.201526322
TCGA.EJ.5505.01A	PRAD	0.0417709
TCGA.EJ.5506.01A	PRAD	0.088837833
TCGA.EJ.5507.01A	PRAD	0.29580579
TCGA.EJ.5508.01A	PRAD	0.235276656
TCGA.EJ.5509.01A	PRAD	0.219985013
TCGA.EJ.5510.01A	PRAD	0.190777303
TCGA.EJ.5511.01A	PRAD	0.060590593
TCGA.EJ.5512.01A	PRAD	0.127426646
TCGA.EJ.5514.01A	PRAD	0.211353153
TCGA.EJ.5515.01A	PRAD	0.142217698
TCGA.EJ.5516.01A	PRAD	0.280523825
TCGA.EJ.5517.01A	PRAD	0.230578806
TCGA.EJ.5518.01A	PRAD	0.16964083
TCGA.EJ.5519.01A	PRAD	0.092372496
TCGA.EJ.5521.01A	PRAD	0.232131443
TCGA.EJ.5522.01A	PRAD	0.221651325
TCGA.EJ.5524.01A	PRAD	0.256304357
TCGA.EJ.5525.01A	PRAD	0.115971246
TCGA.EJ.5526.01A	PRAD	0.114809796
TCGA.EJ.5527.01A	PRAD	0.176767317
TCGA.EJ.5530.01A	PRAD	0.049794015
TCGA.EJ.5531.01A	PRAD	0.207188263
TCGA.EJ.5532.01A	PRAD	0.150203501
TCGA.EJ.5542.01A	PRAD	0.098810272
TCGA.EJ.7115.01A	PRAD	0.034586883
TCGA.EJ.7123.01A	PRAD	0.036589339
TCGA.EJ.7125.01A	PRAD	0.258638196
TCGA.EJ.7218.01B	PRAD	0.145560769
TCGA.EJ.7312.01B	PRAD	0.037351946
TCGA.EJ.7314.01A	PRAD	0.128714167
TCGA.EJ.7315.01A	PRAD	0.294444097
TCGA.EJ.7317.01A	PRAD	-0.056864521
TCGA.EJ.7318.01B	PRAD	0.241153969
TCGA.EJ.7321.01A	PRAD	0.336370893
TCGA.EJ.7325.01B	PRAD	0.078035111
TCGA.EJ.7327.01A	PRAD	0.107909762
TCGA.EJ.7328.01A	PRAD	0.321843227
TCGA.EJ.7330.01A	PRAD	0.134619732
TCGA.EJ.7331.01A	PRAD	0.210734738
TCGA.EJ.7781.01A	PRAD	0.137197911
TCGA.EJ.7782.01A	PRAD	0.148414231
TCGA.EJ.7783.01A	PRAD	0.114500928
TCGA.EJ.7784.01A	PRAD	0.133786736
TCGA.EJ.7785.01A	PRAD	0.191014015
TCGA.EJ.7786.01A	PRAD	0.050013012
TCGA.EJ.7788.01A	PRAD	0.115102469
TCGA.EJ.7789.01A	PRAD	-0.001435254
TCGA.EJ.7791.01A	PRAD	0.180939124
TCGA.EJ.7792.01A	PRAD	0.236770724
TCGA.EJ.7793.01A	PRAD	-0.014061281
TCGA.EJ.7794.01A	PRAD	0.15655439
TCGA.EJ.7797.01A	PRAD	0.228624084
TCGA.EJ.8468.01A	PRAD	0.225616425
TCGA.EJ.8469.01A	PRAD	0.203563508
TCGA.EJ.8470.01A	PRAD	0.450661829
TCGA.EJ.8472.01A	PRAD	0.146091679
TCGA.EJ.8474.01A	PRAD	0.13882448
TCGA.EJ.A46B.01A	PRAD	-0.030875574
TCGA.EJ.A46D.01A	PRAD	0.006289894
TCGA.EJ.A46E.01A	PRAD	0.109769544
TCGA.EJ.A46F.01A	PRAD	0.101598713
TCGA.EJ.A46G.01A	PRAD	0.24850129
TCGA.EJ.A46H.01A	PRAD	0.168132764
TCGA.EJ.A46I.01A	PRAD	0.101671379
TCGA.EJ.A65B.01A	PRAD	0.125986236
TCGA.EJ.A65D.01A	PRAD	-0.061404163
TCGA.EJ.A65E.01A	PRAD	0.133619642
TCGA.EJ.A65F.01A	PRAD	0.203922789
TCGA.EJ.A65G.01A	PRAD	0.021500702
TCGA.EJ.A65J.01A	PRAD	0.172678168
TCGA.EJ.A65M.01A	PRAD	0.200346105
TCGA.EJ.A6RA.01A	PRAD	0.120847859
TCGA.EJ.A6RC.01A	PRAD	0.259444379
TCGA.EJ.A7NF.01A	PRAD	0.084892122
TCGA.EJ.A7NG.01A	PRAD	0.103284818
TCGA.EJ.A7NH.01A	PRAD	-0.007554354
TCGA.EJ.A7NJ.01A	PRAD	0.227876424
TCGA.EJ.A7NK.01A	PRAD	0.084627903
TCGA.EJ.A7NM.01A	PRAD	0.353893727
TCGA.EJ.A7NN.01A	PRAD	0.179141333
TCGA.EJ.A8FN.01A	PRAD	0.208085661
TCGA.EJ.A8FO.01A	PRAD	0.025969496
TCGA.EJ.A8FP.01A	PRAD	0.142242998
TCGA.EJ.A8FS.01A	PRAD	0.045780789
TCGA.EJ.A8FU.01A	PRAD	0.173324958
TCGA.EJ.AB20.01A	PRAD	0.298459525
TCGA.EJ.AB27.01A	PRAD	0.27695436
TCGA.FC.7708.01A	PRAD	0.203185657
TCGA.FC.7961.01A	PRAD	0.043174364
TCGA.FC.A4JI.01A	PRAD	0.159671567
TCGA.FC.A5OB.01A	PRAD	-0.069904517
TCGA.FC.A66V.01A	PRAD	0.074636455
TCGA.FC.A6HD.01A	PRAD	0.098470088
TCGA.FC.A8O0.01A	PRAD	0.065712673
TCGA.G9.6329.01A	PRAD	0.274453221
TCGA.G9.6332.01A	PRAD	0.073129722
TCGA.G9.6333.01A	PRAD	0.343872482
TCGA.G9.6336.01A	PRAD	0.134461248
TCGA.G9.6338.01A	PRAD	0.162473298
TCGA.G9.6339.01A	PRAD	0.209874637
TCGA.G9.6342.01A	PRAD	0.130106695
TCGA.G9.6343.01A	PRAD	0.067082872
TCGA.G9.6347.01A	PRAD	0.322735505
TCGA.G9.6348.01A	PRAD	0.216267604
TCGA.G9.6351.01A	PRAD	0.040988155
TCGA.G9.6353.01A	PRAD	0.021115797
TCGA.G9.6354.01A	PRAD	0.201764958
TCGA.G9.6356.01A	PRAD	0.27656637
TCGA.G9.6361.01A	PRAD	0.047233883
TCGA.G9.6362.01A	PRAD	0.215774538
TCGA.G9.6363.01A	PRAD	0.255713223
TCGA.G9.6364.01A	PRAD	0.170205164
TCGA.G9.6365.01A	PRAD	0.213550242
TCGA.G9.6366.01A	PRAD	0.129907592
TCGA.G9.6367.01A	PRAD	0.106315854
TCGA.G9.6369.01A	PRAD	0.107532374
TCGA.G9.6370.01A	PRAD	0.159394983
TCGA.G9.6371.01A	PRAD	0.105219968
TCGA.G9.6373.01A	PRAD	0.236219296
TCGA.G9.6377.01A	PRAD	0.249153226
TCGA.G9.6378.01A	PRAD	0.184451963
TCGA.G9.6379.01A	PRAD	0.305422065
TCGA.G9.6384.01A	PRAD	0.265415161
TCGA.G9.6385.01A	PRAD	0.068561454
TCGA.G9.6494.01A	PRAD	0.073013468
TCGA.G9.6496.01A	PRAD	0.178118286
TCGA.G9.6498.01A	PRAD	0.33670776
TCGA.G9.6499.01A	PRAD	0.14959858
TCGA.G9.7509.01A	PRAD	-0.000355475
TCGA.G9.7510.01A	PRAD	0.256027312
TCGA.G9.7519.01A	PRAD	0.193312909
TCGA.G9.7521.01A	PRAD	0.376061783
TCGA.G9.7522.01A	PRAD	0.22832861
TCGA.G9.7523.01A	PRAD	0.322134976
TCGA.G9.7525.01A	PRAD	0.061709459
TCGA.G9.A9S0.01A	PRAD	0.292939051
TCGA.G9.A9S4.01A	PRAD	0.061912175
TCGA.G9.A9S7.01A	PRAD	0.209983464
TCGA.H9.7775.01A	PRAD	0.013875079
TCGA.H9.A6BX.01A	PRAD	0.273089878
TCGA.H9.A6BY.01A	PRAD	-0.031425784
TCGA.HC.7075.01A	PRAD	0.146233242
TCGA.HC.7077.01A	PRAD	0.015330397
TCGA.HC.7078.01A	PRAD	0.137224979
TCGA.HC.7079.01A	PRAD	0.531680749
TCGA.HC.7080.01A	PRAD	-0.014073563
TCGA.HC.7081.01A	PRAD	0.154403299
TCGA.HC.7209.01A	PRAD	0.219291874
TCGA.HC.7210.01A	PRAD	0.340867373
TCGA.HC.7211.01A	PRAD	0.15689379
TCGA.HC.7212.01A	PRAD	0.136749582
TCGA.HC.7213.01A	PRAD	0.193239887
TCGA.HC.7230.01A	PRAD	0.046555224
TCGA.HC.7231.01A	PRAD	0.290168504
TCGA.HC.7232.01A	PRAD	0.088445871
TCGA.HC.7233.01A	PRAD	0.371306847
TCGA.HC.7736.01A	PRAD	0.231774349
TCGA.HC.7737.01A	PRAD	0.326852773
TCGA.HC.7738.01A	PRAD	0.120235012
TCGA.HC.7740.01A	PRAD	0.174031472
TCGA.HC.7740.01B	PRAD	0.15749242
TCGA.HC.7742.01A	PRAD	0.136341163
TCGA.HC.7744.01A	PRAD	0.054314329
TCGA.HC.7745.01A	PRAD	0.308379044
TCGA.HC.7747.01A	PRAD	0.313479287
TCGA.HC.7748.01A	PRAD	0.285720149
TCGA.HC.7749.01A	PRAD	0.16928033
TCGA.HC.7750.01A	PRAD	0.087803252
TCGA.HC.7752.01A	PRAD	0.029729858
TCGA.HC.7817.01B	PRAD	0.271306674
TCGA.HC.7818.01A	PRAD	0.171316767
TCGA.HC.7819.01A	PRAD	0.104555836
TCGA.HC.7820.01A	PRAD	0.081414152
TCGA.HC.7821.01A	PRAD	0.229687591
TCGA.HC.8213.01A	PRAD	0.065246239
TCGA.HC.8216.01A	PRAD	0.352915023
TCGA.HC.8256.01A	PRAD	0.150116194
TCGA.HC.8257.01A	PRAD	0.114632312
TCGA.HC.8258.01A	PRAD	0.165929662
TCGA.HC.8258.01B	PRAD	0.322293183
TCGA.HC.8259.01A	PRAD	0.057681055
TCGA.HC.8260.01A	PRAD	0.17831074
TCGA.HC.8261.01A	PRAD	0.225246031
TCGA.HC.8261.01B	PRAD	0.050210469
TCGA.HC.8262.01A	PRAD	0.080111809
TCGA.HC.8264.01B	PRAD	0.053921998
TCGA.HC.8265.01A	PRAD	0.177986162
TCGA.HC.8265.01B	PRAD	0.341533872
TCGA.HC.8266.01A	PRAD	0.461301943
TCGA.HC.A48F.01A	PRAD	-0.073993219
TCGA.HC.A4ZV.01A	PRAD	0.267977224
TCGA.HC.A631.01A	PRAD	0.123719808
TCGA.HC.A632.01A	PRAD	0.267419665
TCGA.HC.A6AL.01A	PRAD	0.197645665
TCGA.HC.A6AN.01A	PRAD	0.165409843
TCGA.HC.A6AO.01A	PRAD	0.226712259
TCGA.HC.A6AP.01A	PRAD	0.2290778
TCGA.HC.A6AQ.01A	PRAD	0.094724692
TCGA.HC.A6AS.01A	PRAD	0.29157773
TCGA.HC.A6HX.01A	PRAD	0.114544737
TCGA.HC.A6HY.01A	PRAD	0.105064328
TCGA.HC.A76W.01A	PRAD	0.144504982
TCGA.HC.A76X.01A	PRAD	-0.053051125
TCGA.HC.A8CY.01A	PRAD	0.301188091
TCGA.HC.A8D0.01A	PRAD	0.174328943
TCGA.HC.A8D1.01A	PRAD	0.299607891
TCGA.HC.A9TE.01A	PRAD	0.313969888
TCGA.HC.A9TH.01A	PRAD	0.297305668
TCGA.HI.7168.01A	PRAD	0.15309869
TCGA.HI.7169.01A	PRAD	0.163778544
TCGA.HI.7170.01A	PRAD	0.270503055
TCGA.HI.7171.01A	PRAD	0.160874495
TCGA.J4.8198.01A	PRAD	0.050143882
TCGA.J4.8200.01A	PRAD	0.18040719
TCGA.J4.A67K.01A	PRAD	0.292315296
TCGA.J4.A67L.01A	PRAD	0.32638479
TCGA.J4.A67M.01A	PRAD	0.150207999
TCGA.J4.A67N.01A	PRAD	0.267602084
TCGA.J4.A67O.01A	PRAD	0.252310945
TCGA.J4.A67Q.01A	PRAD	0.235051131
TCGA.J4.A67R.01A	PRAD	0.27538951
TCGA.J4.A67S.01A	PRAD	0.221691949
TCGA.J4.A67T.01A	PRAD	0.177544819
TCGA.J4.A6G1.01A	PRAD	0.345448958
TCGA.J4.A6G3.01A	PRAD	0.352161511
TCGA.J4.A6M7.01A	PRAD	0.025482856
TCGA.J4.A83I.01A	PRAD	0.28205873
TCGA.J4.A83J.01A	PRAD	0.265955119
TCGA.J4.A83K.01A	PRAD	0.045767393
TCGA.J4.A83L.01A	PRAD	0.139240907
TCGA.J4.A83M.01A	PRAD	0.209859847
TCGA.J4.A83N.01A	PRAD	0.156619551
TCGA.J4.AATV.01A	PRAD	0.123443952
TCGA.J4.AATZ.01A	PRAD	0.135171194
TCGA.J4.AAU2.01A	PRAD	0.17186489
TCGA.J9.A52B.01A	PRAD	0.195414026
TCGA.J9.A52C.01A	PRAD	0.320639998
TCGA.J9.A52D.01A	PRAD	-0.066430805
TCGA.J9.A52E.01A	PRAD	0.202196741
TCGA.J9.A8CK.01A	PRAD	0.057181495
TCGA.J9.A8CL.01A	PRAD	0.246679447
TCGA.J9.A8CM.01A	PRAD	0.130921882
TCGA.J9.A8CN.01A	PRAD	0.109850224
TCGA.J9.A8CP.01A	PRAD	0.08013317
TCGA.KC.A4BL.01A	PRAD	0.213921373
TCGA.KC.A4BN.01A	PRAD	0.103331717
TCGA.KC.A4BR.01A	PRAD	0.167551338
TCGA.KC.A4BV.01A	PRAD	0.253272267
TCGA.KC.A7F3.01A	PRAD	0.100144512
TCGA.KC.A7F5.01A	PRAD	0.033642658
TCGA.KC.A7F6.01A	PRAD	0.12045353
TCGA.KC.A7FA.01A	PRAD	0.302445027
TCGA.KC.A7FD.01A	PRAD	0.122392903
TCGA.KC.A7FE.01A	PRAD	0.148708866
TCGA.KK.A59V.01A	PRAD	0.519688451
TCGA.KK.A59X.01A	PRAD	0.108088553
TCGA.KK.A59Y.01A	PRAD	0.143137505
TCGA.KK.A59Z.01A	PRAD	0.21579483
TCGA.KK.A5A1.01A	PRAD	0.192905173
TCGA.KK.A6DY.01A	PRAD	0.267527518
TCGA.KK.A6E0.01A	PRAD	0.119814655
TCGA.KK.A6E1.01A	PRAD	0.142482067
TCGA.KK.A6E2.01A	PRAD	0.197552101
TCGA.KK.A6E3.01A	PRAD	0.356626508
TCGA.KK.A6E4.01A	PRAD	0.280557256
TCGA.KK.A6E5.01A	PRAD	0.18990674
TCGA.KK.A6E6.01A	PRAD	0.298728772
TCGA.KK.A6E7.01A	PRAD	0.119064112
TCGA.KK.A6E8.01A	PRAD	0.054752149
TCGA.KK.A7AP.01A	PRAD	0.035212868
TCGA.KK.A7AQ.01A	PRAD	0.172473763
TCGA.KK.A7AU.01A	PRAD	0.037073496
TCGA.KK.A7AV.01A	PRAD	0.346875159
TCGA.KK.A7AW.01A	PRAD	0.290456515
TCGA.KK.A7AY.01A	PRAD	0.165158859
TCGA.KK.A7AZ.01A	PRAD	0.029071928
TCGA.KK.A7B0.01A	PRAD	0.310391402
TCGA.KK.A7B1.01A	PRAD	0.083974181
TCGA.KK.A7B2.01A	PRAD	0.345438756
TCGA.KK.A7B3.01A	PRAD	0.260940547
TCGA.KK.A7B4.01A	PRAD	0.214264776
TCGA.KK.A8I4.01A	PRAD	0.388326584
TCGA.KK.A8I5.01A	PRAD	0.14078227
TCGA.KK.A8I6.01A	PRAD	0.129454082
TCGA.KK.A8I7.01A	PRAD	0.205407299
TCGA.KK.A8I8.01A	PRAD	0.193517272
TCGA.KK.A8I9.01A	PRAD	0.221161736
TCGA.KK.A8IA.01A	PRAD	0.200183129
TCGA.KK.A8IB.01A	PRAD	0.266118921
TCGA.KK.A8IC.01A	PRAD	0.174470006
TCGA.KK.A8ID.01A	PRAD	0.218820727
TCGA.KK.A8IF.01A	PRAD	0.011835401
TCGA.KK.A8IG.01A	PRAD	0.191005312
TCGA.KK.A8IH.01A	PRAD	0.252255732
TCGA.KK.A8II.01A	PRAD	0.064056686
TCGA.KK.A8IJ.01A	PRAD	0.11014194
TCGA.KK.A8IK.01A	PRAD	-0.076111002
TCGA.KK.A8IL.01A	PRAD	0.329834182
TCGA.KK.A8IM.01A	PRAD	0.22986652
TCGA.M7.A71Y.01A	PRAD	0.063353598
TCGA.M7.A71Z.01A	PRAD	-0.075414742
TCGA.M7.A720.01A	PRAD	0.10805381
TCGA.M7.A721.01A	PRAD	0.112541674
TCGA.M7.A722.01A	PRAD	-0.012670663
TCGA.M7.A723.01A	PRAD	0.347070546
TCGA.M7.A724.01A	PRAD	0.005963766
TCGA.M7.A725.01A	PRAD	0.12816989
TCGA.MG.AAMC.01A	PRAD	0.188044712
TCGA.QU.A6IL.01A	PRAD	0.230090898
TCGA.QU.A6IM.01A	PRAD	0.278928353
TCGA.QU.A6IN.01A	PRAD	0.064735186
TCGA.QU.A6IO.01A	PRAD	0.212619926
TCGA.QU.A6IP.01A	PRAD	0.084710086
TCGA.SU.A7E7.01A	PRAD	0.293927965
TCGA.TK.A8OK.01A	PRAD	0.097467127
TCGA.TP.A8TT.01A	PRAD	0.376153572
TCGA.TP.A8TV.01A	PRAD	-0.012481984
TCGA.V1.A8MF.01A	PRAD	0.234929655
TCGA.V1.A8MG.01A	PRAD	0.175238759
TCGA.V1.A8MJ.01A	PRAD	0.36919025
TCGA.V1.A8MK.01A	PRAD	0.142817792
TCGA.V1.A8ML.01A	PRAD	0.088671726
TCGA.V1.A8MM.01A	PRAD	0.224173249
TCGA.V1.A8MU.01A	PRAD	0.246737511
TCGA.V1.A8WL.01A	PRAD	0.323697662
TCGA.V1.A8WN.01A	PRAD	0.154952398
TCGA.V1.A8WS.01A	PRAD	0.100225957
TCGA.V1.A8WV.01A	PRAD	0.260973384
TCGA.V1.A8WW.01A	PRAD	0.220233347
TCGA.V1.A8X3.01A	PRAD	0.188930907
TCGA.V1.A9O5.01A	PRAD	0.304872306
TCGA.V1.A9O7.01A	PRAD	0.255151647
TCGA.V1.A9O9.01A	PRAD	0.398431954
TCGA.V1.A9OA.01A	PRAD	0.113319053
TCGA.V1.A9OF.01A	PRAD	0.014326481
TCGA.V1.A9OH.01A	PRAD	0.150851739
TCGA.V1.A9OL.01A	PRAD	0.189154215
TCGA.V1.A9OQ.01A	PRAD	0.171400012
TCGA.V1.A9OT.01A	PRAD	0.131808336
TCGA.V1.A9OX.01A	PRAD	0.226051403
TCGA.V1.A9OY.01A	PRAD	0.174068795
TCGA.V1.A9Z7.01A	PRAD	0.266211879
TCGA.V1.A9Z8.01A	PRAD	0.145706494
TCGA.V1.A9Z9.01A	PRAD	0.096467204
TCGA.V1.A9ZG.01A	PRAD	0.090517933
TCGA.V1.A9ZI.01A	PRAD	0.179661012
TCGA.V1.A9ZK.01A	PRAD	0.065312501
TCGA.V1.A9ZR.01A	PRAD	0.292591026
TCGA.VN.A88I.01A	PRAD	0.169471717
TCGA.VN.A88K.01A	PRAD	-0.025104195
TCGA.VN.A88L.01A	PRAD	0.12471717
TCGA.VN.A88M.01A	PRAD	0.122723745
TCGA.VN.A88N.01A	PRAD	0.115188878
TCGA.VN.A88O.01A	PRAD	0.290991983
TCGA.VN.A88P.01A	PRAD	0.196345416
TCGA.VN.A88Q.01A	PRAD	0.115638637
TCGA.VN.A88R.01A	PRAD	-0.022803962
TCGA.VN.A943.01A	PRAD	-0.052223447
TCGA.VP.A872.01A	PRAD	0.193472692
TCGA.VP.A875.01A	PRAD	0.034069154
TCGA.VP.A876.01A	PRAD	0.142341118
TCGA.VP.A878.01A	PRAD	0.163524986
TCGA.VP.A879.01A	PRAD	0.000501954
TCGA.VP.A87B.01A	PRAD	0.028278328
TCGA.VP.A87C.01A	PRAD	0.480824669
TCGA.VP.A87D.01A	PRAD	0.004813923
TCGA.VP.A87E.01A	PRAD	0.380035404
TCGA.VP.A87H.01A	PRAD	0.127245839
TCGA.VP.A87J.01A	PRAD	0.157658624
TCGA.VP.A87K.01A	PRAD	0.100951012
TCGA.VP.AA1N.01A	PRAD	0.329717996
TCGA.WW.A8ZI.01A	PRAD	0.129886625
TCGA.X4.A8KQ.01A	PRAD	0.299231884
TCGA.X4.A8KS.01A	PRAD	0.219736994
TCGA.XA.A8JR.01A	PRAD	0.285747227
TCGA.XJ.A83F.01A	PRAD	0.031372491
TCGA.XJ.A83G.01A	PRAD	0.100338455
TCGA.XJ.A83H.01A	PRAD	0.197774794
TCGA.XJ.A9DI.01A	PRAD	0.323764225
TCGA.XJ.A9DK.01A	PRAD	0.068996886
TCGA.XJ.A9DQ.01A	PRAD	0.017139161
TCGA.XJ.A9DX.01A	PRAD	0.026695941
TCGA.XK.AAIR.01A	PRAD	0.158099422
TCGA.XK.AAIV.01A	PRAD	0.429823608
TCGA.XK.AAIW.01A	PRAD	0.257274533
TCGA.XK.AAJ3.01A	PRAD	0.076657271
TCGA.XK.AAJA.01A	PRAD	0.127350175
TCGA.XK.AAJP.01A	PRAD	0.098929202
TCGA.XK.AAJR.01A	PRAD	-0.060424085
TCGA.XK.AAJT.01A	PRAD	0.236218842
TCGA.XK.AAJU.01A	PRAD	0.085646445
TCGA.XK.AAK1.01A	PRAD	0.14310764
TCGA.XQ.A8TA.01A	PRAD	-0.173231418
TCGA.XQ.A8TB.01A	PRAD	0.216052012
TCGA.Y6.A8TL.01A	PRAD	0.035758175
TCGA.Y6.A9XI.01A	PRAD	0.062304923
TCGA.YJ.A8SW.01A	PRAD	0.05220543
TCGA.YL.A8HJ.01A	PRAD	0.286311051
TCGA.YL.A8HK.01A	PRAD	0.288517287
TCGA.YL.A8HL.01A	PRAD	0.089958368
TCGA.YL.A8HM.01A	PRAD	0.303351416
TCGA.YL.A8HO.01A	PRAD	0.340394772
TCGA.YL.A8S8.01A	PRAD	0.103037075
TCGA.YL.A8S9.01A	PRAD	-0.088771314
TCGA.YL.A8SA.01A	PRAD	0.146299796
TCGA.YL.A8SB.01A	PRAD	0.106516387
TCGA.YL.A8SC.01A	PRAD	0.292112715
TCGA.YL.A8SF.01A	PRAD	0.068745267
TCGA.YL.A8SH.01B	PRAD	0.16550281
TCGA.YL.A8SI.01A	PRAD	0.178103485
TCGA.YL.A8SJ.01B	PRAD	0.017312656
TCGA.YL.A8SK.01B	PRAD	0.239599393
TCGA.YL.A8SL.01B	PRAD	0.081625263
TCGA.YL.A8SO.01B	PRAD	0.072035704
TCGA.YL.A8SP.01B	PRAD	-0.025872554
TCGA.YL.A8SQ.01B	PRAD	0.165462975
TCGA.YL.A8SR.01B	PRAD	0.031390522
TCGA.YL.A9WH.01A	PRAD	0.046603142
TCGA.YL.A9WI.01A	PRAD	0.061155645
TCGA.YL.A9WJ.01A	PRAD	0.288235416
TCGA.YL.A9WK.01A	PRAD	0.34088778
TCGA.YL.A9WL.01A	PRAD	0.127341443
TCGA.YL.A9WX.01A	PRAD	0.231181314
TCGA.YL.A9WY.01A	PRAD	0.379644122
TCGA.ZG.A8QW.01A	PRAD	0.290656429
TCGA.ZG.A8QX.01A	PRAD	0.215959518
TCGA.ZG.A8QY.01A	PRAD	0.160055926
TCGA.ZG.A8QZ.01A	PRAD	0.312587881
TCGA.ZG.A9KY.01A	PRAD	0.373097965
TCGA.ZG.A9L0.01A	PRAD	0.30874361
TCGA.ZG.A9L1.01A	PRAD	0.085216374
TCGA.ZG.A9L2.01A	PRAD	0.319954676
TCGA.ZG.A9L4.01A	PRAD	0.250146272
TCGA.ZG.A9L5.01A	PRAD	0.123680516
TCGA.ZG.A9L6.01A	PRAD	0.198207144
TCGA.ZG.A9L9.01A	PRAD	0.340028985
TCGA.ZG.A9LB.01A	PRAD	0.288918596
TCGA.ZG.A9LM.01A	PRAD	0.198746583
TCGA.ZG.A9LN.01A	PRAD	0.478750139
TCGA.ZG.A9LS.01A	PRAD	0.370029288
TCGA.ZG.A9LU.01A	PRAD	0.31845726
TCGA.ZG.A9LY.01A	PRAD	0.131371908
TCGA.ZG.A9LZ.01A	PRAD	0.314353127
TCGA.ZG.A9M4.01A	PRAD	0.396302464
TCGA.ZG.A9MC.01A	PRAD	0.486707794
TCGA.ZG.A9N3.01A	PRAD	0.314244688
TCGA.ZG.A9ND.01A	PRAD	0.149174493
TCGA.ZG.A9NI.01A	PRAD	0.192472786
TCGA.V1.A9O5.06A	PRAD	0.292392287
TCGA.AF.2687.01A	READ	0.480463195
TCGA.AF.2690.01A	READ	0.531071279
TCGA.AF.2691.01A	READ	0.283936241
TCGA.AF.2692.01A	READ	0.044271339
TCGA.AF.2693.01A	READ	0.235920237
TCGA.AF.3400.01A	READ	0.417312626
TCGA.AF.3911.01A	READ	0.257990447
TCGA.AF.3913.01A	READ	0.078310454
TCGA.AF.4110.01A	READ	0.335605744
TCGA.AF.5654.01A	READ	0.072898794
TCGA.AF.6136.01A	READ	0.131242209
TCGA.AF.6655.01A	READ	0.248375505
TCGA.AF.6672.01A	READ	0.070817114
TCGA.AF.A56K.01A	READ	0.163700901
TCGA.AF.A56L.01A	READ	0.212915428
TCGA.AF.A56N.01A	READ	0.021235889
TCGA.AG.3574.01A	READ	0.124596918
TCGA.AG.3575.01A	READ	0.451808013
TCGA.AG.3578.01A	READ	0.09438135
TCGA.AG.3580.01A	READ	0.241095709
TCGA.AG.3581.01A	READ	0.215020851
TCGA.AG.3582.01A	READ	0.269504669
TCGA.AG.3583.01A	READ	0.123728793
TCGA.AG.3584.01A	READ	0.175124416
TCGA.AG.3586.01A	READ	0.211439049
TCGA.AG.3587.01A	READ	0.178807816
TCGA.AG.3591.01A	READ	0.083608101
TCGA.AG.3592.01A	READ	0.228434003
TCGA.AG.3593.01A	READ	0.180113059
TCGA.AG.3594.01A	READ	0.406262027
TCGA.AG.3598.01A	READ	0.377318556
TCGA.AG.3599.01A	READ	0.263906839
TCGA.AG.3600.01A	READ	0.204456669
TCGA.AG.3601.01A	READ	0.218609873
TCGA.AG.3602.01A	READ	0.323162071
TCGA.AG.3605.01A	READ	0.152672067
TCGA.AG.3608.01A	READ	0.356496306
TCGA.AG.3609.01A	READ	0.280704676
TCGA.AG.3611.01A	READ	0.066239641
TCGA.AG.3612.01A	READ	0.233810484
TCGA.AG.3725.01A	READ	0.157748235
TCGA.AG.3726.01A	READ	0.040581105
TCGA.AG.3727.01A	READ	0.063847412
TCGA.AG.3728.01A	READ	0.346890241
TCGA.AG.3731.01A	READ	0.520720412
TCGA.AG.3732.01A	READ	0.329522178
TCGA.AG.3742.01A	READ	0.102775309
TCGA.AG.3878.01A	READ	0.317801657
TCGA.AG.3881.01A	READ	0.336752971
TCGA.AG.3882.01A	READ	0.274621975
TCGA.AG.3883.01A	READ	0.303130159
TCGA.AG.3885.01A	READ	0.124947843
TCGA.AG.3887.01A	READ	0.227716437
TCGA.AG.3890.01A	READ	0.151836981
TCGA.AG.3892.01A	READ	0.409900258
TCGA.AG.3893.01A	READ	0.189618026
TCGA.AG.3894.01A	READ	0.119461355
TCGA.AG.3896.01A	READ	0.187114914
TCGA.AG.3898.01A	READ	0.331134228
TCGA.AG.3901.01A	READ	0.383356346
TCGA.AG.3902.01A	READ	0.412618972
TCGA.AG.3909.01A	READ	0.167357432
TCGA.AG.3999.01A	READ	0.091566115
TCGA.AG.4001.01A	READ	0.316909527
TCGA.AG.4005.01A	READ	0.148748495
TCGA.AG.4007.01A	READ	0.219122127
TCGA.AG.4008.01A	READ	0.269581323
TCGA.AG.4015.01A	READ	0.22222434
TCGA.AG.4021.01A	READ	0.201511053
TCGA.AG.4022.01A	READ	0.382620176
TCGA.AG.A002.01A	READ	-0.00165934
TCGA.AG.A008.01A	READ	0.006670725
TCGA.AG.A00C.01A	READ	0.030634815
TCGA.AG.A00H.01A	READ	0.106683851
TCGA.AG.A00Y.01A	READ	0.17314513
TCGA.AG.A011.01A	READ	0.141279975
TCGA.AG.A014.01A	READ	0.010196062
TCGA.AG.A015.01A	READ	-0.059833116
TCGA.AG.A016.01A	READ	-0.093672285
TCGA.AG.A01J.01A	READ	0.057455
TCGA.AG.A01L.01A	READ	-0.006959962
TCGA.AG.A01N.01A	READ	-0.059324463
TCGA.AG.A01W.01A	READ	0.286556564
TCGA.AG.A01Y.01A	READ	0.378353891
TCGA.AG.A020.01A	READ	0.059889831
TCGA.AG.A023.01A	READ	0.159695868
TCGA.AG.A025.01A	READ	0.087463378
TCGA.AG.A026.01A	READ	0.035112935
TCGA.AG.A02G.01A	READ	0.173645247
TCGA.AG.A02N.01A	READ	0.142611053
TCGA.AG.A02X.01A	READ	0.037771179
TCGA.AG.A032.01A	READ	0.074881936
TCGA.AG.A036.01A	READ	0.179748829
TCGA.AH.6544.01A	READ	-0.02799718
TCGA.AH.6547.01A	READ	0.436500924
TCGA.AH.6549.01A	READ	0.134771375
TCGA.AH.6643.01A	READ	0.107751513
TCGA.AH.6644.01A	READ	0.284881273
TCGA.AH.6897.01A	READ	-0.021765918
TCGA.AH.6903.01A	READ	-0.023942635
TCGA.BM.6198.01A	READ	0.468854889
TCGA.CI.6619.01B	READ	0.223712657
TCGA.CI.6620.01A	READ	0.074916313
TCGA.CI.6621.01A	READ	0.323201799
TCGA.CI.6622.01A	READ	0.016689687
TCGA.CI.6623.01B	READ	0.094829593
TCGA.CI.6624.01C	READ	0.266663899
TCGA.CL.4957.01A	READ	0.07273999
TCGA.CL.5917.01A	READ	-0.056631857
TCGA.CL.5918.01A	READ	0.046537696
TCGA.DC.4745.01A	READ	0.155982512
TCGA.DC.4749.01A	READ	0.122789752
TCGA.DC.5337.01A	READ	0.313298333
TCGA.DC.5869.01A	READ	0.17076127
TCGA.DC.6154.01A	READ	0.110370193
TCGA.DC.6155.01A	READ	0.151783187
TCGA.DC.6156.01A	READ	0.374826941
TCGA.DC.6157.01A	READ	0.130201626
TCGA.DC.6158.01A	READ	0.387008916
TCGA.DC.6160.01A	READ	0.124633887
TCGA.DC.6681.01A	READ	0.117804145
TCGA.DC.6682.01A	READ	0.154264435
TCGA.DC.6683.01A	READ	0.133783639
TCGA.DT.5265.01A	READ	0.19613583
TCGA.DY.A0XA.01A	READ	0.081056685
TCGA.DY.A1DC.01A	READ	0.23364582
TCGA.DY.A1DD.01A	READ	0.118811968
TCGA.DY.A1DE.01A	READ	0.34051647
TCGA.DY.A1DF.01A	READ	0.013859597
TCGA.DY.A1DG.01A	READ	0.021072258
TCGA.DY.A1H8.01A	READ	-0.001456079
TCGA.EF.5830.01A	READ	0.09307045
TCGA.EF.5831.01A	READ	0.259201361
TCGA.EI.6506.01A	READ	0.184382146
TCGA.EI.6507.01A	READ	0.409660907
TCGA.EI.6508.01A	READ	0.101287241
TCGA.EI.6509.01A	READ	-0.062433125
TCGA.EI.6510.01A	READ	0.031318525
TCGA.EI.6511.01A	READ	0.411042667
TCGA.EI.6512.01A	READ	0.210174614
TCGA.EI.6513.01A	READ	0.198466973
TCGA.EI.6514.01A	READ	0.094675344
TCGA.EI.6881.01A	READ	0.113481109
TCGA.EI.6882.01A	READ	0.215293566
TCGA.EI.6883.01A	READ	0.272051163
TCGA.EI.6884.01A	READ	0.234556218
TCGA.EI.6885.01A	READ	0.383557471
TCGA.EI.6917.01A	READ	0.44946269
TCGA.EI.7002.01A	READ	0.15083393
TCGA.EI.7004.01A	READ	0.299286635
TCGA.F5.6464.01A	READ	0.457674406
TCGA.F5.6465.01A	READ	0.388208348
TCGA.F5.6571.01A	READ	0.303019751
TCGA.F5.6702.01A	READ	0.341287167
TCGA.F5.6810.01A	READ	0.20707986
TCGA.F5.6811.01A	READ	0.27953685
TCGA.F5.6812.01A	READ	0.434100916
TCGA.F5.6813.01A	READ	0.407929392
TCGA.F5.6814.01A	READ	0.361544866
TCGA.F5.6861.01A	READ	0.133833906
TCGA.F5.6863.01A	READ	0.00351789
TCGA.F5.6864.01A	READ	0.355401477
TCGA.G5.6233.01A	READ	0.142433279
TCGA.G5.6235.01A	READ	0.079427546
TCGA.G5.6572.01A	READ	-0.017636579
TCGA.G5.6572.02A	READ	0.272379366
TCGA.G5.6641.01A	READ	-0.100238339
TCGA.BF.A1PU.01A	SKCM	-0.047377464
TCGA.BF.A1PV.01A	SKCM	0.035181323
TCGA.BF.A1PX.01A	SKCM	0.536932921
TCGA.BF.A1PZ.01A	SKCM	0.256278764
TCGA.BF.A1Q0.01A	SKCM	0.338220379
TCGA.BF.A3DJ.01A	SKCM	0.296112733
TCGA.BF.A3DL.01A	SKCM	0.147270627
TCGA.BF.A3DM.01A	SKCM	0.13578083
TCGA.BF.A3DN.01A	SKCM	0.189221795
TCGA.BF.A5EO.01A	SKCM	0.328573757
TCGA.BF.A5EP.01A	SKCM	0.059845823
TCGA.BF.A5EQ.01A	SKCM	0.44321176
TCGA.BF.A5ER.01A	SKCM	0.131167018
TCGA.BF.A5ES.01A	SKCM	0.289050176
TCGA.BF.A9VF.01A	SKCM	0.110976377
TCGA.BF.AAOU.01A	SKCM	0.207501771
TCGA.BF.AAOX.01A	SKCM	0.119024196
TCGA.BF.AAP1.01A	SKCM	0.068453051
TCGA.BF.AAP2.01A	SKCM	0.273861189
TCGA.BF.AAP4.01A	SKCM	0.438006556
TCGA.BF.AAP6.01A	SKCM	0.135279414
TCGA.BF.AAP7.01A	SKCM	0.512156538
TCGA.BF.AAP8.01A	SKCM	0.161195612
TCGA.D3.A5GT.01A	SKCM	0.074679816
TCGA.D9.A3Z4.01A	SKCM	0.377566093
TCGA.D9.A4Z2.01A	SKCM	0.103859768
TCGA.D9.A4Z3.01A	SKCM	0.115918001
TCGA.D9.A4Z5.01A	SKCM	0.157294169
TCGA.DA.A960.01A	SKCM	0.070059834
TCGA.EB.A1NK.01A	SKCM	0.198581265
TCGA.EB.A24C.01A	SKCM	0.032755575
TCGA.EB.A24D.01A	SKCM	0.176306265
TCGA.EB.A299.01A	SKCM	0.363530893
TCGA.EB.A3HV.01A	SKCM	0.158396676
TCGA.EB.A3XB.01A	SKCM	0.257894966
TCGA.EB.A3XC.01A	SKCM	0.359101375
TCGA.EB.A3XD.01A	SKCM	0.380638525
TCGA.EB.A3XE.01A	SKCM	0.349145796
TCGA.EB.A3XF.01A	SKCM	0.359067441
TCGA.EB.A3Y6.01A	SKCM	0.328554726
TCGA.EB.A3Y7.01A	SKCM	0.214074461
TCGA.EB.A41A.01A	SKCM	0.190555911
TCGA.EB.A41B.01A	SKCM	0.212526511
TCGA.EB.A42Y.01A	SKCM	0.194981815
TCGA.EB.A42Z.01A	SKCM	0.221503284
TCGA.EB.A430.01A	SKCM	0.324417878
TCGA.EB.A431.01A	SKCM	0.13917006
TCGA.EB.A44N.01A	SKCM	0.377691585
TCGA.EB.A44O.01A	SKCM	0.102490991
TCGA.EB.A44P.01A	SKCM	0.288192758
TCGA.EB.A4IQ.01A	SKCM	0.112486551
TCGA.EB.A4IS.01A	SKCM	0.489125504
TCGA.EB.A4OY.01A	SKCM	0.254193912
TCGA.EB.A4OZ.01A	SKCM	0.511461218
TCGA.EB.A4P0.01A	SKCM	0.261714842
TCGA.EB.A4XL.01A	SKCM	0.403095637
TCGA.EB.A51B.01A	SKCM	0.329316337
TCGA.EB.A550.01A	SKCM	0.136333293
TCGA.EB.A551.01A	SKCM	0.456116491
TCGA.EB.A553.01A	SKCM	0.301416856
TCGA.EB.A57M.01A	SKCM	0.296914541
TCGA.EB.A5FP.01A	SKCM	-0.014272347
TCGA.EB.A5SE.01A	SKCM	0.10165664
TCGA.EB.A5SF.01A	SKCM	0.063502901
TCGA.EB.A5UM.01A	SKCM	0.390511513
TCGA.EB.A5VU.01A	SKCM	0.145067975
TCGA.EB.A6QY.01A	SKCM	0.141432747
TCGA.EB.A6QZ.01A	SKCM	0.163429087
TCGA.EB.A6R0.01A	SKCM	0.464604633
TCGA.EB.A82B.01A	SKCM	0.487177659
TCGA.EB.A82C.01A	SKCM	0.059999682
TCGA.EB.A85I.01A	SKCM	0.416324302
TCGA.EB.A85J.01A	SKCM	0.472350704
TCGA.EB.A97M.01A	SKCM	0.354358382
TCGA.EE.A2GM.06B.11R.A18S.07	SKCM	0.136226571
TCGA.ER.A194.01A	SKCM	0.369058096
TCGA.ER.A196.01A	SKCM	0.188358303
TCGA.ER.A19K.01A	SKCM	0.302070928
TCGA.ER.A19T.01A	SKCM	-0.159346893
TCGA.ER.A2NB.01A	SKCM	0.32672531
TCGA.ER.A2NF.01A	SKCM	0.37360286
TCGA.ER.A42H.01A	SKCM	0.067703571
TCGA.FR.A2OS.01A	SKCM	0.041125405
TCGA.FR.A3R1.01A	SKCM	0.376255237
TCGA.FR.A726.01A	SKCM	0.033669928
TCGA.FR.A728.01A	SKCM	0.424737873
TCGA.FS.A1ZN.01A	SKCM	0.046028151
TCGA.FW.A5DX.01A	SKCM	0.100556507
TCGA.GF.A2C7.01A	SKCM	0.06926903
TCGA.GF.A769.01A	SKCM	-0.020996993
TCGA.GN.A263.01A	SKCM	0.348442544
TCGA.GN.A26C.01A	SKCM	0.499428593
TCGA.GN.A4U5.01A	SKCM	0.497752995
TCGA.GN.A8LN.01A	SKCM	0.240157923
TCGA.HR.A5NC.01A	SKCM	0.124045514
TCGA.IH.A3EA.01A	SKCM	0.238312307
TCGA.W3.AA1V.06B.11R.A40A.07	SKCM	0.280561909
TCGA.WE.A8K4.01A	SKCM	0.381354011
TCGA.XV.A9VZ.01A	SKCM	0.069236997
TCGA.XV.A9W2.01A	SKCM	0.252963305
TCGA.XV.A9W5.01A	SKCM	0.243144525
TCGA.XV.AAZV.01A	SKCM	0.365163717
TCGA.XV.AAZW.01A	SKCM	0.153105769
TCGA.XV.AAZY.01A	SKCM	0.331512467
TCGA.XV.AB01.01A	SKCM	0.333667796
TCGA.YG.AA3N.01A	SKCM	0.36738916
TCGA.3M.AB46.01A	STAD	0.168931265
TCGA.3M.AB47.01A	STAD	0.280554214
TCGA.B7.5816.01A	STAD	0.463962929
TCGA.B7.5818.01A	STAD	0.475894142
TCGA.B7.A5TI.01A	STAD	0.351869803
TCGA.B7.A5TJ.01A	STAD	0.078713394
TCGA.B7.A5TK.01A	STAD	0.603841999
TCGA.B7.A5TN.01A	STAD	0.21357564
TCGA.BR.4187.01A	STAD	0.382077113
TCGA.BR.4191.01A	STAD	0.49688356
TCGA.BR.4201.01A	STAD	0.52048743
TCGA.BR.4253.01A	STAD	0.55241714
TCGA.BR.4255.01A	STAD	0.312813262
TCGA.BR.4256.01A	STAD	0.586494889
TCGA.BR.4257.01A	STAD	0.408571648
TCGA.BR.4267.01A	STAD	0.2858637
TCGA.BR.4279.01A	STAD	0.451024028
TCGA.BR.4280.01A	STAD	0.351713747
TCGA.BR.4292.01A	STAD	0.40101804
TCGA.BR.4294.01A	STAD	0.07771171
TCGA.BR.4357.01A	STAD	0.515064694
TCGA.BR.4361.01A	STAD	0.419670028
TCGA.BR.4362.01A	STAD	0.455901359
TCGA.BR.4363.01A	STAD	0.396833729
TCGA.BR.4366.01A	STAD	0.205544014
TCGA.BR.4367.01A	STAD	0.529986396
TCGA.BR.4368.01A	STAD	0.544540114
TCGA.BR.4369.01A	STAD	0.266328432
TCGA.BR.4370.01A	STAD	0.5259492
TCGA.BR.4371.01A	STAD	0.188266644
TCGA.BR.6452.01A	STAD	0.434096202
TCGA.BR.6453.01A	STAD	0.449489898
TCGA.BR.6454.01A	STAD	0.443889762
TCGA.BR.6455.01A	STAD	0.407926331
TCGA.BR.6456.01A	STAD	0.377419358
TCGA.BR.6457.01A	STAD	0.395445027
TCGA.BR.6458.01A	STAD	0.437400044
TCGA.BR.6563.01A	STAD	0.446446703
TCGA.BR.6564.01A	STAD	0.320964541
TCGA.BR.6565.01A	STAD	0.490453128
TCGA.BR.6566.01A	STAD	0.480786931
TCGA.BR.6705.01A	STAD	0.293168597
TCGA.BR.6706.01A	STAD	0.548874704
TCGA.BR.6707.01A	STAD	0.490465341
TCGA.BR.6709.01A	STAD	0.520261178
TCGA.BR.6710.01A	STAD	0.135528679
TCGA.BR.6801.01A	STAD	0.172257325
TCGA.BR.6802.01A	STAD	0.457015414
TCGA.BR.6803.01A	STAD	0.388274454
TCGA.BR.6852.01A	STAD	0.574696539
TCGA.BR.7196.01A	STAD	0.43590305
TCGA.BR.7197.01A	STAD	0.081159541
TCGA.BR.7703.01A	STAD	0.220129741
TCGA.BR.7704.01A	STAD	0.53158653
TCGA.BR.7707.01A	STAD	0.457154578
TCGA.BR.7715.01A	STAD	0.184229703
TCGA.BR.7716.01A	STAD	0.46757313
TCGA.BR.7717.01A	STAD	0.299009468
TCGA.BR.7722.01A	STAD	0.199436254
TCGA.BR.7723.01A	STAD	0.377922327
TCGA.BR.7851.01A	STAD	0.441878998
TCGA.BR.7901.01A	STAD	0.391750705
TCGA.BR.7957.01A	STAD	0.173971303
TCGA.BR.7958.01A	STAD	0.566402099
TCGA.BR.7959.01A	STAD	0.19776682
TCGA.BR.8058.01A	STAD	0.474986859
TCGA.BR.8059.01A	STAD	0.3381571
TCGA.BR.8060.01A	STAD	0.502646418
TCGA.BR.8077.01A	STAD	0.510408741
TCGA.BR.8078.01A	STAD	0.505433811
TCGA.BR.8080.01A	STAD	0.467851841
TCGA.BR.8081.01A	STAD	0.58890645
TCGA.BR.8284.01A	STAD	0.460835672
TCGA.BR.8286.01A	STAD	0.381408433
TCGA.BR.8289.01A	STAD	0.117235644
TCGA.BR.8291.01A	STAD	0.305794269
TCGA.BR.8295.01A	STAD	0.038524796
TCGA.BR.8296.01A	STAD	0.350581905
TCGA.BR.8297.01A	STAD	0.310510509
TCGA.BR.8361.01A	STAD	0.262180012
TCGA.BR.8362.01A	STAD	0.370324018
TCGA.BR.8363.01A	STAD	0.4994927
TCGA.BR.8364.01A	STAD	0.30859466
TCGA.BR.8365.01A	STAD	0.328585923
TCGA.BR.8366.01A	STAD	0.598317774
TCGA.BR.8367.01A	STAD	0.114616172
TCGA.BR.8368.01A	STAD	0.205745771
TCGA.BR.8369.01A	STAD	0.198457112
TCGA.BR.8371.01A	STAD	0.275962562
TCGA.BR.8372.01A	STAD	0.515368436
TCGA.BR.8373.01A	STAD	0.103507626
TCGA.BR.8380.01A	STAD	0.257655659
TCGA.BR.8381.01A	STAD	0.544308442
TCGA.BR.8382.01A	STAD	0.480812654
TCGA.BR.8384.01A	STAD	0.35950709
TCGA.BR.8483.01A	STAD	0.175923896
TCGA.BR.8484.01A	STAD	0.441362346
TCGA.BR.8485.01A	STAD	0.316588919
TCGA.BR.8486.01A	STAD	0.325726445
TCGA.BR.8487.01A	STAD	0.375967278
TCGA.BR.8588.01A	STAD	0.418750118
TCGA.BR.8589.01A	STAD	0.462165253
TCGA.BR.8590.01A	STAD	0.348080786
TCGA.BR.8591.01A	STAD	0.427677726
TCGA.BR.8592.01A	STAD	0.264544291
TCGA.BR.8676.01A	STAD	0.360299119
TCGA.BR.8677.01A	STAD	0.516182365
TCGA.BR.8678.01A	STAD	0.329105877
TCGA.BR.8679.01A	STAD	0.229888467
TCGA.BR.8680.01A	STAD	0.136646397
TCGA.BR.8682.01A	STAD	0.278100876
TCGA.BR.8683.01A	STAD	0.321787039
TCGA.BR.8686.01A	STAD	0.44786829
TCGA.BR.8687.01A	STAD	0.126053765
TCGA.BR.8690.01A	STAD	0.533167496
TCGA.BR.A44T.01A	STAD	0.497735618
TCGA.BR.A44U.01A	STAD	0.19688641
TCGA.BR.A452.01A	STAD	0.263791062
TCGA.BR.A453.01A	STAD	0.407572592
TCGA.BR.A4CR.01A	STAD	-0.006375874
TCGA.BR.A4CS.01A	STAD	0.22552139
TCGA.BR.A4IU.01A	STAD	0.271919491
TCGA.BR.A4IV.01A	STAD	0.335619887
TCGA.BR.A4IY.01A	STAD	0.525825637
TCGA.BR.A4IZ.01A	STAD	0.429357479
TCGA.BR.A4J1.01A	STAD	0.12472297
TCGA.BR.A4J2.01A	STAD	0.365671322
TCGA.BR.A4J4.01A	STAD	0.37040035
TCGA.BR.A4J5.01A	STAD	0.307837945
TCGA.BR.A4J6.01A	STAD	0.092388014
TCGA.BR.A4J7.01A	STAD	0.496898639
TCGA.BR.A4J8.01A	STAD	0.262859907
TCGA.BR.A4J9.01A	STAD	0.330028686
TCGA.BR.A4PD.01A	STAD	0.394075643
TCGA.BR.A4PE.01A	STAD	0.513640106
TCGA.BR.A4PF.01A	STAD	0.328524121
TCGA.BR.A4QI.01A	STAD	0.32050448
TCGA.BR.A4QL.01A	STAD	0.240251533
TCGA.BR.A4QM.01A	STAD	0.345945711
TCGA.CD.5798.01A	STAD	0.365911514
TCGA.CD.5799.01A	STAD	0.220238934
TCGA.CD.5800.01A	STAD	0.235610549
TCGA.CD.5801.01A	STAD	0.500808709
TCGA.CD.5803.01A	STAD	0.551592405
TCGA.CD.5804.01A	STAD	0.350079742
TCGA.CD.5813.01A	STAD	0.509324253
TCGA.CD.8524.01A	STAD	0.36207202
TCGA.CD.8525.01A	STAD	0.531149773
TCGA.CD.8526.01A	STAD	0.351043135
TCGA.CD.8527.01A	STAD	0.252849223
TCGA.CD.8528.01A	STAD	0.148796205
TCGA.CD.8529.01A	STAD	0.4879613
TCGA.CD.8530.01A	STAD	0.32333029
TCGA.CD.8531.01A	STAD	0.314173691
TCGA.CD.8532.01A	STAD	0.410919417
TCGA.CD.8533.01A	STAD	-0.003579142
TCGA.CD.8534.01A	STAD	0.370263371
TCGA.CD.8535.01A	STAD	0.007775609
TCGA.CD.8536.01A	STAD	0.475561402
TCGA.CD.A486.01A	STAD	0.276872119
TCGA.CD.A487.01A	STAD	0.167854953
TCGA.CD.A489.01A	STAD	0.381326558
TCGA.CD.A48A.01A	STAD	0.284814239
TCGA.CD.A48C.01A	STAD	0.412684085
TCGA.CD.A4MG.01A	STAD	0.396120266
TCGA.CD.A4MH.01A	STAD	0.22556872
TCGA.CD.A4MI.01A	STAD	0.571304481
TCGA.CD.A4MJ.01A	STAD	0.326998958
TCGA.CG.4301.01A	STAD	0.364942675
TCGA.CG.4304.01A	STAD	0.424265741
TCGA.CG.4305.01A	STAD	0.485908285
TCGA.CG.4306.01A	STAD	0.386729169
TCGA.CG.4436.01A	STAD	0.317888144
TCGA.CG.4437.01A	STAD	0.481097074
TCGA.CG.4438.01A	STAD	0.464915324
TCGA.CG.4440.01A	STAD	0.240361863
TCGA.CG.4441.01A	STAD	0.373532516
TCGA.CG.4442.01A	STAD	0.378320617
TCGA.CG.4443.01A	STAD	-0.093606082
TCGA.CG.4444.01A	STAD	0.35765262
TCGA.CG.4449.01A	STAD	0.38712186
TCGA.CG.4460.01A	STAD	0.415295749
TCGA.CG.4462.01A	STAD	0.368845236
TCGA.CG.4465.01A	STAD	0.387355436
TCGA.CG.4466.01A	STAD	0.185818602
TCGA.CG.4469.01A	STAD	0.288306028
TCGA.CG.4472.01A	STAD	0.459974428
TCGA.CG.4474.01A	STAD	0.306641336
TCGA.CG.4475.01A	STAD	0.250480039
TCGA.CG.4476.01A	STAD	0.326968132
TCGA.CG.4477.01A	STAD	0.474964367
TCGA.CG.5716.01A	STAD	0.248052283
TCGA.CG.5717.01A	STAD	0.408236325
TCGA.CG.5718.01A	STAD	0.329166785
TCGA.CG.5719.01A	STAD	0.265639464
TCGA.CG.5720.01A	STAD	0.435453006
TCGA.CG.5721.01A	STAD	0.589666108
TCGA.CG.5722.01A	STAD	0.450631853
TCGA.CG.5723.01A	STAD	0.579307779
TCGA.CG.5724.01A	STAD	0.390108559
TCGA.CG.5725.01A	STAD	0.197408992
TCGA.CG.5726.01A	STAD	0.129509867
TCGA.CG.5732.01A	STAD	0.378588253
TCGA.CG.5734.01A	STAD	0.492813845
TCGA.D7.5577.01A	STAD	0.552096594
TCGA.D7.5578.01A	STAD	0.422565164
TCGA.D7.6518.01A	STAD	0.4095307
TCGA.D7.6519.01A	STAD	0.209596044
TCGA.D7.6520.01A	STAD	0.265979395
TCGA.D7.6521.01A	STAD	0.428441313
TCGA.D7.6522.01A	STAD	0.561194019
TCGA.D7.6524.01A	STAD	0.336918007
TCGA.D7.6525.01A	STAD	0.284827529
TCGA.D7.6526.01A	STAD	0.08747394
TCGA.D7.6527.01A	STAD	0.283298852
TCGA.D7.6528.01A	STAD	0.149635864
TCGA.D7.6815.01A	STAD	0.163453358
TCGA.D7.6817.01A	STAD	0.234473966
TCGA.D7.6818.01A	STAD	0.239299847
TCGA.D7.6820.01A	STAD	0.232760466
TCGA.D7.6822.01A	STAD	0.210192185
TCGA.D7.8570.01A	STAD	0.526091975
TCGA.D7.8572.01A	STAD	0.452723585
TCGA.D7.8573.01A	STAD	0.253882033
TCGA.D7.8574.01A	STAD	0.37612814
TCGA.D7.8575.01A	STAD	0.242491362
TCGA.D7.8576.01A	STAD	0.241621647
TCGA.D7.8578.01A	STAD	0.283961517
TCGA.D7.8579.01A	STAD	0.325888793
TCGA.D7.A4YT.01A	STAD	0.105951087
TCGA.D7.A4YU.01A	STAD	0.540411629
TCGA.D7.A4YV.01A	STAD	0.457044743
TCGA.D7.A4YX.01A	STAD	0.447766021
TCGA.D7.A4YY.01A	STAD	0.420212244
TCGA.D7.A4Z0.01A	STAD	0.346308817
TCGA.D7.A6EV.01A	STAD	0.177407325
TCGA.D7.A6EX.01A	STAD	0.209577098
TCGA.D7.A6EY.01A	STAD	0.513765818
TCGA.D7.A6EZ.01A	STAD	0.573282198
TCGA.D7.A6F0.01A	STAD	0.35023423
TCGA.D7.A6F2.01A	STAD	0.314780625
TCGA.D7.A747.01A	STAD	0.363336446
TCGA.D7.A748.01A	STAD	0.380532494
TCGA.D7.A74A.01A	STAD	0.21412086
TCGA.EQ.8122.01A	STAD	0.177919187
TCGA.EQ.A4SO.01A	STAD	0.077280122
TCGA.F1.6177.01A	STAD	0.349041585
TCGA.F1.6874.01A	STAD	0.364557875
TCGA.F1.6875.01A	STAD	-0.092380244
TCGA.F1.A448.01A	STAD	0.356460116
TCGA.F1.A72C.01A	STAD	0.480088407
TCGA.FP.7735.01A	STAD	0.342096684
TCGA.FP.7829.01A	STAD	0.139040171
TCGA.FP.7916.01A	STAD	0.502881775
TCGA.FP.7998.01A	STAD	0.541917024
TCGA.FP.8099.01A	STAD	0.185912289
TCGA.FP.8209.01A	STAD	0.429123271
TCGA.FP.8210.01A	STAD	0.448110227
TCGA.FP.8211.01A	STAD	0.29795805
TCGA.FP.8631.01A	STAD	0.061759684
TCGA.FP.A4BE.01A	STAD	0.444463032
TCGA.FP.A4BF.01A	STAD	0.556061886
TCGA.FP.A8CX.01A	STAD	0.250308766
TCGA.FP.A9TM.01A	STAD	0.286641352
TCGA.HF.7131.01A	STAD	0.17430527
TCGA.HF.7132.01A	STAD	0.444078018
TCGA.HF.7133.01A	STAD	0.417488945
TCGA.HF.7134.01A	STAD	0.097559611
TCGA.HF.7136.01A	STAD	0.008686644
TCGA.HF.A5NB.01A	STAD	0.208295859
TCGA.HJ.7597.01A	STAD	0.40055143
TCGA.HU.8238.01A	STAD	0.449685427
TCGA.HU.8243.01A	STAD	0.169134658
TCGA.HU.8244.01A	STAD	-0.062626291
TCGA.HU.8249.01A	STAD	0.421416838
TCGA.HU.8602.01A	STAD	0.434043092
TCGA.HU.8604.01A	STAD	0.524297453
TCGA.HU.8608.01A	STAD	0.503885678
TCGA.HU.8610.01A	STAD	0.385901451
TCGA.HU.A4G2.01A	STAD	0.372138246
TCGA.HU.A4G3.01A	STAD	0.140641503
TCGA.HU.A4G6.01A	STAD	0.147043806
TCGA.HU.A4G8.01A	STAD	0.457584376
TCGA.HU.A4G9.01A	STAD	-0.004116252
TCGA.HU.A4GC.01A	STAD	0.259057487
TCGA.HU.A4GD.01A	STAD	0.016263499
TCGA.HU.A4GF.01A	STAD	0.212794651
TCGA.HU.A4GH.01A	STAD	0.068860078
TCGA.HU.A4GJ.01A	STAD	0.426382014
TCGA.HU.A4GN.01A	STAD	0.375441809
TCGA.HU.A4GP.01A	STAD	0.168174018
TCGA.HU.A4GQ.01A	STAD	0.432867576
TCGA.HU.A4GT.01A	STAD	0.249954549
TCGA.HU.A4GU.01A	STAD	0.20856076
TCGA.HU.A4GX.01A	STAD	0.409814429
TCGA.HU.A4GY.01A	STAD	0.534770871
TCGA.HU.A4H0.01A	STAD	0.399942456
TCGA.HU.A4H2.01A	STAD	0.314676259
TCGA.HU.A4H3.01A	STAD	0.428408777
TCGA.HU.A4H4.01A	STAD	0.509728693
TCGA.HU.A4H5.01A	STAD	0.171942667
TCGA.HU.A4H6.01A	STAD	0.413114399
TCGA.HU.A4H8.01A	STAD	0.183085777
TCGA.HU.A4HB.01A	STAD	0.411067155
TCGA.HU.A4HD.01A	STAD	0.190122104
TCGA.IN.7806.01A	STAD	0.078385267
TCGA.IN.7808.01A	STAD	0.514765002
TCGA.IN.8462.01A	STAD	0.29349996
TCGA.IN.8663.01A	STAD	0.133912197
TCGA.IN.A6RI.01A	STAD	0.053089242
TCGA.IN.A6RJ.01A	STAD	0.174737108
TCGA.IN.A6RL.01A	STAD	0.321851258
TCGA.IN.A6RN.01A	STAD	0.139840567
TCGA.IN.A6RO.01A	STAD	0.119719174
TCGA.IN.A6RR.01A	STAD	0.209556843
TCGA.IN.A6RS.01A	STAD	0.362043449
TCGA.IN.A7NR.01A	STAD	0.405712564
TCGA.IN.A7NT.01A	STAD	0.340491535
TCGA.IN.A7NU.01A	STAD	0.420761705
TCGA.IN.AB1V.01A	STAD	0.077897987
TCGA.IN.AB1X.01A	STAD	0.346838968
TCGA.IP.7968.01A	STAD	0.30768781
TCGA.KB.A6F7.01A	STAD	0.440684163
TCGA.KB.A93G.01A	STAD	0.197933517
TCGA.KB.A93H.01A	STAD	0.298995371
TCGA.KB.A93J.01A	STAD	0.429322377
TCGA.MX.A5UG.01A	STAD	0.368845162
TCGA.MX.A5UJ.01A	STAD	0.357652607
TCGA.MX.A663.01A	STAD	0.336731011
TCGA.MX.A666.01A	STAD	0.191529832
TCGA.R5.A7O7.01A	STAD	0.328157564
TCGA.R5.A7ZE.01B	STAD	-0.068728386
TCGA.R5.A7ZF.01A	STAD	0.247054533
TCGA.R5.A7ZI.01A	STAD	0.486672878
TCGA.R5.A7ZR.01A	STAD	0.177668102
TCGA.R5.A805.01A	STAD	0.35704739
TCGA.RD.A7BS.01A	STAD	0.491903835
TCGA.RD.A7BT.01A	STAD	0.265262034
TCGA.RD.A7BW.01A	STAD	0.455505442
TCGA.RD.A7C1.01A	STAD	0.523139702
TCGA.RD.A8MV.01A	STAD	0.52594782
TCGA.RD.A8MW.01A	STAD	0.51404695
TCGA.RD.A8N0.01A	STAD	0.45145731
TCGA.RD.A8N1.01A	STAD	0.522500565
TCGA.RD.A8N2.01A	STAD	0.284892866
TCGA.RD.A8N4.01A	STAD	0.438948691
TCGA.RD.A8N5.01A	STAD	0.299311966
TCGA.RD.A8N6.01A	STAD	0.221207722
TCGA.RD.A8N9.01A	STAD	0.381835928
TCGA.RD.A8NB.01A	STAD	0.526137029
TCGA.SW.A7EA.01A	STAD	0.365077168
TCGA.SW.A7EB.01A	STAD	0.369804486
TCGA.VQ.A8DT.01A	STAD	0.115563604
TCGA.VQ.A8DU.01A	STAD	0.305386799
TCGA.VQ.A8DV.01A	STAD	0.087012386
TCGA.VQ.A8DZ.01A	STAD	0.221397638
TCGA.VQ.A8E0.01A	STAD	0.166388109
TCGA.VQ.A8E2.01A	STAD	0.231284514
TCGA.VQ.A8E3.01A	STAD	0.341301828
TCGA.VQ.A8E7.01B	STAD	0.095430138
TCGA.VQ.A8P2.01A	STAD	0.066812031
TCGA.VQ.A8P3.01A	STAD	0.258753625
TCGA.VQ.A8P5.01A	STAD	0.390150053
TCGA.VQ.A8P8.01A	STAD	0.258496354
TCGA.VQ.A8PB.01A	STAD	0.353853721
TCGA.VQ.A8PC.01A	STAD	0.294936608
TCGA.VQ.A8PD.01A	STAD	0.425292775
TCGA.VQ.A8PE.01A	STAD	0.338484605
TCGA.VQ.A8PF.01A	STAD	0.511933812
TCGA.VQ.A8PH.01A	STAD	0.226131782
TCGA.VQ.A8PJ.01A	STAD	0.068656883
TCGA.VQ.A8PK.01A	STAD	0.235540508
TCGA.VQ.A8PM.01A	STAD	0.315805447
TCGA.VQ.A8PO.01A	STAD	0.440210544
TCGA.VQ.A8PP.01A	STAD	0.403167637
TCGA.VQ.A8PQ.01A	STAD	0.425863508
TCGA.VQ.A8PS.01A	STAD	0.468416352
TCGA.VQ.A8PT.01A	STAD	0.139731634
TCGA.VQ.A8PU.01A	STAD	-0.104298289
TCGA.VQ.A8PX.01A	STAD	0.083220828
TCGA.VQ.A8PY.01A	STAD	-0.006485768
TCGA.VQ.A8PZ.01A	STAD	0.086941064
TCGA.VQ.A91A.01A	STAD	0.290425358
TCGA.VQ.A91D.01A	STAD	0.373167687
TCGA.VQ.A91E.01A	STAD	0.263610854
TCGA.VQ.A91K.01A	STAD	0.329952155
TCGA.VQ.A91N.01A	STAD	0.131075493
TCGA.VQ.A91Q.01A	STAD	0.082501788
TCGA.VQ.A91S.01A	STAD	0.292276493
TCGA.VQ.A91U.01A	STAD	0.413044671
TCGA.VQ.A91V.01A	STAD	0.031592126
TCGA.VQ.A91W.01A	STAD	0.284564763
TCGA.VQ.A91X.01A	STAD	-0.048488818
TCGA.VQ.A91Y.01A	STAD	0.473844053
TCGA.VQ.A91Z.01A	STAD	-0.075386028
TCGA.VQ.A922.01A	STAD	0.242059776
TCGA.VQ.A923.01A	STAD	0.502404119
TCGA.VQ.A924.01A	STAD	0.406362099
TCGA.VQ.A925.01A	STAD	0.142522451
TCGA.VQ.A927.01A	STAD	0.210024475
TCGA.VQ.A928.01A	STAD	0.170730422
TCGA.VQ.A92D.01A	STAD	0.174529447
TCGA.VQ.A94O.01A	STAD	0.168718379
TCGA.VQ.A94P.01A	STAD	0.425282946
TCGA.VQ.A94R.01A	STAD	0.340115489
TCGA.VQ.A94T.01A	STAD	0.058981287
TCGA.VQ.A94U.01A	STAD	0.095372264
TCGA.VQ.AA64.01A	STAD	0.19819083
TCGA.VQ.AA68.01A	STAD	0.299930697
TCGA.VQ.AA69.01A	STAD	0.272218553
TCGA.VQ.AA6A.01A	STAD	0.05188989
TCGA.VQ.AA6B.01A	STAD	0.041816168
TCGA.VQ.AA6D.01A	STAD	0.175113289
TCGA.VQ.AA6F.01A	STAD	0.41830658
TCGA.VQ.AA6G.01A	STAD	0.108533843
TCGA.VQ.AA6I.01A	STAD	0.243630601
TCGA.VQ.AA6J.01A	STAD	0.436026653
TCGA.VQ.AA6K.01A	STAD	0.301053991
TCGA.ZA.A8F6.01A	STAD	0.282722352
TCGA.ZQ.A9CR.01A	STAD	0.478446402
TCGA.4C.A93U.01A	THCA	0.268929007
TCGA.BJ.A0YZ.01A	THCA	-0.137561212
TCGA.BJ.A0Z0.01A	THCA	-0.195358045
TCGA.BJ.A0Z2.01A	THCA	-0.034301984
TCGA.BJ.A0Z3.01A	THCA	0.397390505
TCGA.BJ.A0Z5.01A	THCA	0.042824168
TCGA.BJ.A0Z9.01A	THCA	0.142575159
TCGA.BJ.A0ZA.01A	THCA	0.087819987
TCGA.BJ.A0ZB.01A	THCA	0.051174406
TCGA.BJ.A0ZC.01A	THCA	0.03236838
TCGA.BJ.A0ZE.01A	THCA	-0.120910204
TCGA.BJ.A0ZF.01A	THCA	0.097364634
TCGA.BJ.A0ZG.01A	THCA	0.163861785
TCGA.BJ.A0ZH.01A	THCA	0.143459567
TCGA.BJ.A0ZJ.01A	THCA	0.445333745
TCGA.BJ.A18Y.01A	THCA	0.024700697
TCGA.BJ.A18Z.01A	THCA	0.145798334
TCGA.BJ.A190.01A	THCA	-0.131214901
TCGA.BJ.A191.01A	THCA	0.151966708
TCGA.BJ.A192.01A	THCA	0.013910023
TCGA.BJ.A28R.01A	THCA	0.221691851
TCGA.BJ.A28S.01A	THCA	-0.171972579
TCGA.BJ.A28T.01A	THCA	0.56852037
TCGA.BJ.A28V.01A	THCA	-0.22993885
TCGA.BJ.A28W.01A	THCA	0.518977191
TCGA.BJ.A28X.01A	THCA	0.513558966
TCGA.BJ.A28Z.01A	THCA	0.542509183
TCGA.BJ.A290.01A	THCA	-0.032395474
TCGA.BJ.A291.01A	THCA	0.00019287
TCGA.BJ.A2N7.01A	THCA	-0.006628382
TCGA.BJ.A2N8.01A	THCA	0.057900432
TCGA.BJ.A2N9.01A	THCA	0.359183688
TCGA.BJ.A2NA.01A	THCA	0.263581913
TCGA.BJ.A2P4.01A	THCA	0.089484788
TCGA.BJ.A3EZ.01A	THCA	0.105790104
TCGA.BJ.A3F0.01A	THCA	0.015100106
TCGA.BJ.A3PR.01A	THCA	0.583940081
TCGA.BJ.A3PT.01A	THCA	0.310221125
TCGA.BJ.A3PU.01A	THCA	0.165942574
TCGA.BJ.A45C.01A	THCA	-0.197869747
TCGA.BJ.A45D.01A	THCA	0.163920737
TCGA.BJ.A45E.01A	THCA	0.564407492
TCGA.BJ.A45F.01A	THCA	0.050186877
TCGA.BJ.A45G.01A	THCA	0.123681008
TCGA.BJ.A45H.01A	THCA	0.287742252
TCGA.BJ.A45I.01A	THCA	0.47403521
TCGA.BJ.A45J.01A	THCA	0.033181622
TCGA.BJ.A45K.01A	THCA	-0.180487286
TCGA.BJ.A4O8.01A	THCA	0.136090258
TCGA.BJ.A4O9.01A	THCA	-0.08655816
TCGA.CE.A13K.01A	THCA	0.139615801
TCGA.CE.A27D.01A	THCA	0.536700758
TCGA.CE.A3MD.01A	THCA	0.098944829
TCGA.CE.A3ME.01A	THCA	0.171747542
TCGA.CE.A481.01A	THCA	0.379993165
TCGA.CE.A482.01A	THCA	0.044695635
TCGA.CE.A483.01A	THCA	-0.032092112
TCGA.CE.A484.01A	THCA	-0.024652301
TCGA.CE.A485.01A	THCA	0.282715781
TCGA.DE.A0XZ.01A	THCA	0.389399454
TCGA.DE.A0Y2.01A	THCA	0.043688482
TCGA.DE.A0Y3.01B	THCA	0.012633101
TCGA.DE.A2OL.01A	THCA	-0.16623086
TCGA.DE.A3KN.01A	THCA	0.031953348
TCGA.DE.A4M8.01A	THCA	0.528277044
TCGA.DE.A4M9.01A	THCA	-0.071754899
TCGA.DE.A4MA.01A	THCA	0.097909041
TCGA.DE.A4MB.01A	THCA	0.1696993
TCGA.DE.A4MC.01A	THCA	0.225254261
TCGA.DE.A4MD.01A	THCA	-0.044563646
TCGA.DE.A69J.01A	THCA	-0.004793268
TCGA.DE.A69K.01A	THCA	0.111623169
TCGA.DE.A7U5.01A	THCA	0.380772219
TCGA.DJ.A13L.01A	THCA	0.475570357
TCGA.DJ.A13M.01A	THCA	-0.128604701
TCGA.DJ.A13O.01A	THCA	0.399702862
TCGA.DJ.A13P.01A	THCA	-0.031433532
TCGA.DJ.A13R.01A	THCA	0.450037802
TCGA.DJ.A13S.01A	THCA	-0.171262968
TCGA.DJ.A13T.01A	THCA	0.054206011
TCGA.DJ.A13U.01A	THCA	0.041699173
TCGA.DJ.A13V.01A	THCA	0.05199865
TCGA.DJ.A13W.01A	THCA	0.233188758
TCGA.DJ.A13X.01A	THCA	0.157354147
TCGA.DJ.A1QD.01A	THCA	0.168651297
TCGA.DJ.A1QE.01A	THCA	0.095633611
TCGA.DJ.A1QF.01A	THCA	0.030091583
TCGA.DJ.A1QG.01A	THCA	-0.010535963
TCGA.DJ.A1QH.01A	THCA	0.045726437
TCGA.DJ.A1QI.01A	THCA	0.175608969
TCGA.DJ.A1QL.01A	THCA	-0.052926418
TCGA.DJ.A1QM.01A	THCA	0.196264481
TCGA.DJ.A1QN.01A	THCA	0.1090936
TCGA.DJ.A1QO.01A	THCA	0.188034203
TCGA.DJ.A1QQ.01A	THCA	0.138104807
TCGA.DJ.A2PN.01A	THCA	0.020353335
TCGA.DJ.A2PO.01A	THCA	0.301376056
TCGA.DJ.A2PP.01A	THCA	-0.103049957
TCGA.DJ.A2PQ.01A	THCA	-0.032830163
TCGA.DJ.A2PR.01A	THCA	0.239118108
TCGA.DJ.A2PS.01A	THCA	0.276849089
TCGA.DJ.A2PT.01A	THCA	0.306700474
TCGA.DJ.A2PU.01A	THCA	0.02618876
TCGA.DJ.A2PV.01A	THCA	0.210671813
TCGA.DJ.A2PW.01A	THCA	0.121330895
TCGA.DJ.A2PX.01A	THCA	0.430739352
TCGA.DJ.A2PY.01A	THCA	0.074688636
TCGA.DJ.A2PZ.01A	THCA	0.128949626
TCGA.DJ.A2Q0.01A	THCA	-0.067487096
TCGA.DJ.A2Q1.01A	THCA	0.345637833
TCGA.DJ.A2Q2.01A	THCA	0.208839565
TCGA.DJ.A2Q3.01A	THCA	0.431457632
TCGA.DJ.A2Q4.01A	THCA	0.113594444
TCGA.DJ.A2Q5.01A	THCA	0.460576095
TCGA.DJ.A2Q6.01A	THCA	0.224574361
TCGA.DJ.A2Q7.01A	THCA	0.201534956
TCGA.DJ.A2Q9.01A	THCA	0.477771973
TCGA.DJ.A2QA.01A	THCA	0.186029756
TCGA.DJ.A2QB.01A	THCA	-0.05451818
TCGA.DJ.A2QC.01A	THCA	0.039327398
TCGA.DJ.A3UK.01A	THCA	0.025476624
TCGA.DJ.A3UM.01A	THCA	0.116976192
TCGA.DJ.A3UN.01A	THCA	0.202800705
TCGA.DJ.A3UO.01A	THCA	0.003809221
TCGA.DJ.A3UP.01A	THCA	0.060424177
TCGA.DJ.A3UQ.01A	THCA	0.283412223
TCGA.DJ.A3UR.01A	THCA	0.098048854
TCGA.DJ.A3US.01A	THCA	0.463809858
TCGA.DJ.A3UT.01A	THCA	0.03828234
TCGA.DJ.A3UU.01A	THCA	0.315341551
TCGA.DJ.A3UV.01A	THCA	0.29859148
TCGA.DJ.A3UW.01A	THCA	0.460925938
TCGA.DJ.A3UX.01A	THCA	0.417575686
TCGA.DJ.A3UY.01A	THCA	0.243879168
TCGA.DJ.A3UZ.01A	THCA	0.333379752
TCGA.DJ.A3V0.01A	THCA	0.287801565
TCGA.DJ.A3V2.01A	THCA	0.487491283
TCGA.DJ.A3V3.01A	THCA	0.292050199
TCGA.DJ.A3V4.01A	THCA	0.176353039
TCGA.DJ.A3V5.01A	THCA	0.113818794
TCGA.DJ.A3V6.01A	THCA	0.161971384
TCGA.DJ.A3V7.01A	THCA	0.083313787
TCGA.DJ.A3V8.01A	THCA	0.060605416
TCGA.DJ.A3V9.01A	THCA	0.184479232
TCGA.DJ.A3VA.01A	THCA	0.125775726
TCGA.DJ.A3VB.01A	THCA	0.263259228
TCGA.DJ.A3VD.01A	THCA	0.44624043
TCGA.DJ.A3VE.01A	THCA	0.048499868
TCGA.DJ.A3VF.01A	THCA	0.331039006
TCGA.DJ.A3VG.01A	THCA	0.005636683
TCGA.DJ.A3VI.01A	THCA	0.106128689
TCGA.DJ.A3VJ.01A	THCA	0.311352508
TCGA.DJ.A3VK.01A	THCA	0.100458472
TCGA.DJ.A3VL.01A	THCA	0.398109044
TCGA.DJ.A3VM.01A	THCA	0.017279355
TCGA.DJ.A4UL.01A	THCA	0.128148455
TCGA.DJ.A4UP.01A	THCA	0.454905266
TCGA.DJ.A4UQ.01A	THCA	0.192675211
TCGA.DJ.A4UR.01A	THCA	0.15470119
TCGA.DJ.A4UT.01A	THCA	0.485768151
TCGA.DJ.A4UW.01A	THCA	0.212580118
TCGA.DJ.A4V0.01A	THCA	0.509846692
TCGA.DJ.A4V2.01A	THCA	0.106227384
TCGA.DJ.A4V4.01A	THCA	0.126221232
TCGA.DJ.A4V5.01A	THCA	0.341654115
TCGA.DO.A1JZ.01A	THCA	-0.225018961
TCGA.DO.A1K0.01A	THCA	0.029854569
TCGA.DO.A2HM.01B	THCA	0.541513094
TCGA.E3.A3DY.01A	THCA	0.227860396
TCGA.E3.A3DZ.01A	THCA	-0.067777692
TCGA.E3.A3E0.01A	THCA	0.247005248
TCGA.E3.A3E1.01A	THCA	0.162491459
TCGA.E3.A3E2.01A	THCA	0.388431943
TCGA.E3.A3E3.01A	THCA	0.037348145
TCGA.E3.A3E5.01A	THCA	0.076685149
TCGA.E8.A242.01A	THCA	0.388104001
TCGA.E8.A2EA.01A	THCA	0.523080956
TCGA.E8.A2JQ.01A	THCA	0.542578008
TCGA.E8.A3X7.01A	THCA	0.152249693
TCGA.E8.A413.01A	THCA	0.333796279
TCGA.E8.A414.01A	THCA	0.369535211
TCGA.E8.A415.01A	THCA	0.250499218
TCGA.E8.A416.01A	THCA	0.252966457
TCGA.E8.A417.01A	THCA	0.274208384
TCGA.E8.A418.01A	THCA	0.232465866
TCGA.E8.A419.01A	THCA	0.476151509
TCGA.E8.A432.01A	THCA	0.194968657
TCGA.E8.A433.01A	THCA	0.338812607
TCGA.E8.A434.01A	THCA	0.147339203
TCGA.E8.A436.01A	THCA	0.353534461
TCGA.E8.A437.01A	THCA	0.073786555
TCGA.E8.A438.01A	THCA	0.007328609
TCGA.E8.A44K.01A	THCA	0.277844952
TCGA.E8.A44M.01A	THCA	0.524069895
TCGA.EL.A3CL.01A	THCA	0.058487808
TCGA.EL.A3CM.01A	THCA	0.205416417
TCGA.EL.A3CN.01A	THCA	0.417317867
TCGA.EL.A3CO.01A	THCA	0.449722578
TCGA.EL.A3CP.01A	THCA	-0.083010574
TCGA.EL.A3CR.01A	THCA	0.312746285
TCGA.EL.A3CS.01A	THCA	0.054477131
TCGA.EL.A3CT.01A	THCA	0.235904612
TCGA.EL.A3CU.01A	THCA	0.391121924
TCGA.EL.A3CV.01A	THCA	0.533605974
TCGA.EL.A3CW.01A	THCA	0.437377313
TCGA.EL.A3CX.01A	THCA	0.077990401
TCGA.EL.A3CY.01A	THCA	0.546845977
TCGA.EL.A3CZ.01A	THCA	0.089245308
TCGA.EL.A3D0.01A	THCA	-0.000834161
TCGA.EL.A3D1.01A	THCA	0.187748605
TCGA.EL.A3D4.01A	THCA	0.033578198
TCGA.EL.A3D5.01A	THCA	-0.008193296
TCGA.EL.A3D6.01A	THCA	0.203783414
TCGA.EL.A3GO.01A	THCA	0.181676074
TCGA.EL.A3GP.01A	THCA	0.293352259
TCGA.EL.A3GQ.01A	THCA	0.237110113
TCGA.EL.A3GR.01A	THCA	0.208892365
TCGA.EL.A3GS.01A	THCA	0.035785144
TCGA.EL.A3GU.01A	THCA	0.116243655
TCGA.EL.A3GV.01A	THCA	0.249098115
TCGA.EL.A3GW.01A	THCA	0.048713621
TCGA.EL.A3GX.01A	THCA	0.283340969
TCGA.EL.A3GY.01A	THCA	0.17761679
TCGA.EL.A3GZ.01A	THCA	0.134533783
TCGA.EL.A3H1.01A	THCA	0.026008906
TCGA.EL.A3H2.01A	THCA	-0.023482047
TCGA.EL.A3H3.01A	THCA	0.257159449
TCGA.EL.A3H4.01A	THCA	-0.06415703
TCGA.EL.A3H5.01A	THCA	0.384774405
TCGA.EL.A3H7.01A	THCA	0.300161459
TCGA.EL.A3H8.01A	THCA	-0.025299603
TCGA.EL.A3MW.01A	THCA	0.14068535
TCGA.EL.A3MX.01A	THCA	-0.069976287
TCGA.EL.A3MY.01A	THCA	0.21792143
TCGA.EL.A3MZ.01A	THCA	0.097589976
TCGA.EL.A3N2.01A	THCA	0.091543016
TCGA.EL.A3N3.01A	THCA	0.349317583
TCGA.EL.A3T0.01A	THCA	0.269405588
TCGA.EL.A3T1.01A	THCA	0.359483849
TCGA.EL.A3T2.01A	THCA	-0.077389102
TCGA.EL.A3T3.01A	THCA	0.116419818
TCGA.EL.A3T6.01A	THCA	0.425364573
TCGA.EL.A3T7.01A	THCA	0.067704763
TCGA.EL.A3T8.01A	THCA	0.09589519
TCGA.EL.A3T9.01A	THCA	0.087633046
TCGA.EL.A3TA.01A	THCA	0.338853072
TCGA.EL.A3TB.01A	THCA	0.142196691
TCGA.EL.A3ZG.01A	THCA	0.143342704
TCGA.EL.A3ZH.01A	THCA	-0.026879278
TCGA.EL.A3ZK.01A	THCA	0.208970447
TCGA.EL.A3ZL.01A	THCA	0.098913872
TCGA.EL.A3ZM.01A	THCA	0.195698769
TCGA.EL.A3ZN.01A	THCA	0.171219422
TCGA.EL.A3ZO.01A	THCA	0.401618362
TCGA.EL.A3ZP.01A	THCA	0.44202672
TCGA.EL.A3ZQ.01A	THCA	0.2694537
TCGA.EL.A3ZR.01A	THCA	-0.199764622
TCGA.EL.A3ZS.01A	THCA	0.463312953
TCGA.EL.A3ZT.01A	THCA	0.04292406
TCGA.EL.A4JV.01A	THCA	-0.017939925
TCGA.EL.A4JW.01A	THCA	0.231918709
TCGA.EL.A4JX.01A	THCA	0.475511918
TCGA.EL.A4JZ.01A	THCA	0.324780969
TCGA.EL.A4K0.01A	THCA	0.058404312
TCGA.EL.A4K1.01A	THCA	0.087417569
TCGA.EL.A4K2.01A	THCA	0.240703014
TCGA.EL.A4K4.01A	THCA	0.190844121
TCGA.EL.A4K6.01A	THCA	-0.144805071
TCGA.EL.A4K7.01A	THCA	-0.059589057
TCGA.EL.A4K9.01A	THCA	0.08115657
TCGA.EL.A4KD.01A	THCA	0.063653209
TCGA.EL.A4KG.01A	THCA	0.142762132
TCGA.EL.A4KH.01A	THCA	0.163228413
TCGA.EL.A4KI.01A	THCA	-0.020285053
TCGA.EM.A1CS.01A	THCA	0.062691533
TCGA.EM.A1CT.01A	THCA	0.105554068
TCGA.EM.A1CU.01A	THCA	0.051592004
TCGA.EM.A1CV.01A	THCA	0.004556111
TCGA.EM.A1CW.01A	THCA	0.288836832
TCGA.EM.A1YA.01A	THCA	0.07574138
TCGA.EM.A1YB.01A	THCA	-0.008467712
TCGA.EM.A1YC.01A	THCA	-0.059335486
TCGA.EM.A1YD.01A	THCA	0.25658889
TCGA.EM.A1YE.01A	THCA	0.028639704
TCGA.EM.A22I.01A	THCA	0.092929677
TCGA.EM.A22J.01A	THCA	-0.152940141
TCGA.EM.A22K.01A	THCA	0.004186885
TCGA.EM.A22L.01A	THCA	-0.211444805
TCGA.EM.A22M.01A	THCA	0.461559853
TCGA.EM.A22N.01A	THCA	0.09304355
TCGA.EM.A22O.01A	THCA	0.017864466
TCGA.EM.A22P.01A	THCA	0.451264805
TCGA.EM.A22Q.01A	THCA	0.095904517
TCGA.EM.A2CJ.01A	THCA	-0.068668507
TCGA.EM.A2CK.01A	THCA	-0.023645751
TCGA.EM.A2CL.01A	THCA	-0.158468759
TCGA.EM.A2CM.01A	THCA	-0.055578551
TCGA.EM.A2CN.01A	THCA	-0.179029821
TCGA.EM.A2CO.01A	THCA	-0.052788581
TCGA.EM.A2CP.01A	THCA	0.415171142
TCGA.EM.A2CQ.01A	THCA	-0.094819063
TCGA.EM.A2CR.01A	THCA	0.066637534
TCGA.EM.A2CS.01A	THCA	0.014748521
TCGA.EM.A2CT.01A	THCA	-0.013504206
TCGA.EM.A2CU.01A	THCA	0.193714006
TCGA.EM.A2OV.01A	THCA	-0.038118636
TCGA.EM.A2OW.01A	THCA	0.118118832
TCGA.EM.A2OX.01A	THCA	0.087167524
TCGA.EM.A2OY.01A	THCA	-0.081411689
TCGA.EM.A2OZ.01A	THCA	0.073121625
TCGA.EM.A2P0.01A	THCA	0.144140775
TCGA.EM.A2P1.01A	THCA	0.494760857
TCGA.EM.A2P2.01A	THCA	-0.070452464
TCGA.EM.A2P3.01A	THCA	0.156414628
TCGA.EM.A3AI.01A	THCA	-0.106443461
TCGA.EM.A3AJ.01A	THCA	0.475794305
TCGA.EM.A3AK.01A	THCA	0.185176597
TCGA.EM.A3AL.01A	THCA	-0.074901825
TCGA.EM.A3AN.01A	THCA	0.022119857
TCGA.EM.A3AO.01A	THCA	0.295950502
TCGA.EM.A3AP.01A	THCA	0.026267854
TCGA.EM.A3AQ.01A	THCA	0.091450732
TCGA.EM.A3AR.01A	THCA	0.210317741
TCGA.EM.A3FJ.01A	THCA	0.136275665
TCGA.EM.A3FK.01A	THCA	-0.093248479
TCGA.EM.A3FL.01A	THCA	0.088602133
TCGA.EM.A3FM.01A	THCA	0.162971763
TCGA.EM.A3FN.01A	THCA	-0.07750759
TCGA.EM.A3FO.01A	THCA	-0.033447835
TCGA.EM.A3FP.01A	THCA	0.31856813
TCGA.EM.A3FQ.01A	THCA	0.426951365
TCGA.EM.A3FR.01A	THCA	0.146150849
TCGA.EM.A3O3.01A	THCA	0.438508057
TCGA.EM.A3O6.01A	THCA	-0.078199062
TCGA.EM.A3O7.01A	THCA	-0.002695156
TCGA.EM.A3O8.01A	THCA	-0.171100361
TCGA.EM.A3O9.01A	THCA	0.113338607
TCGA.EM.A3OA.01A	THCA	-0.02645127
TCGA.EM.A3OB.01A	THCA	-0.172378186
TCGA.EM.A3ST.01A	THCA	-0.14105476
TCGA.EM.A3SU.01A	THCA	0.308804604
TCGA.EM.A3SX.01A	THCA	-0.019891535
TCGA.EM.A3SY.01A	THCA	0.09379288
TCGA.EM.A3SZ.01A	THCA	0.262241628
TCGA.EM.A4FF.01A	THCA	0.177119076
TCGA.EM.A4FH.01A	THCA	-0.15979946
TCGA.EM.A4FK.01A	THCA	-0.123600782
TCGA.EM.A4FM.01A	THCA	0.107842082
TCGA.EM.A4FN.01A	THCA	0.17055621
TCGA.EM.A4FO.01A	THCA	0.516889179
TCGA.EM.A4FQ.01A	THCA	0.181259868
TCGA.EM.A4FR.01A	THCA	-0.00689714
TCGA.EM.A4FU.01A	THCA	0.109107501
TCGA.EM.A4FV.01A	THCA	0.381385947
TCGA.EM.A4G1.01A	THCA	-0.030206758
TCGA.ET.A25G.01A	THCA	-0.01494323
TCGA.ET.A25I.01A	THCA	0.18299428
TCGA.ET.A25J.01A	THCA	0.104381919
TCGA.ET.A25K.01A	THCA	0.122646614
TCGA.ET.A25L.01A	THCA	0.074639116
TCGA.ET.A25M.01A	THCA	-0.020079992
TCGA.ET.A25N.01A	THCA	0.053047163
TCGA.ET.A25O.01A	THCA	-0.162869686
TCGA.ET.A25P.01A	THCA	-0.037068507
TCGA.ET.A25R.01A	THCA	0.05320097
TCGA.ET.A2MX.01A	THCA	0.071833081
TCGA.ET.A2MY.01A	THCA	-0.003637577
TCGA.ET.A2MZ.01A	THCA	-0.001725897
TCGA.ET.A2N0.01A	THCA	0.379744276
TCGA.ET.A2N3.01B	THCA	-0.20881269
TCGA.ET.A2N4.01A	THCA	-0.031370126
TCGA.ET.A2N5.01A	THCA	-0.075410302
TCGA.ET.A39I.01A	THCA	-0.113283565
TCGA.ET.A39J.01A	THCA	0.067745933
TCGA.ET.A39K.01A	THCA	0.244452872
TCGA.ET.A39L.01A	THCA	0.04526766
TCGA.ET.A39M.01A	THCA	0.455101318
TCGA.ET.A39N.01A	THCA	-0.002069774
TCGA.ET.A39O.01A	THCA	0.274025665
TCGA.ET.A39P.01A	THCA	0.020355043
TCGA.ET.A39R.01A	THCA	0.422464123
TCGA.ET.A39S.01A	THCA	0.151609131
TCGA.ET.A39T.01A	THCA	0.005844445
TCGA.ET.A3BN.01A	THCA	-0.027082024
TCGA.ET.A3BO.01A	THCA	0.207346197
TCGA.ET.A3BP.01A	THCA	0.093468562
TCGA.ET.A3BQ.01B	THCA	0.122577701
TCGA.ET.A3BS.01A	THCA	0.426037301
TCGA.ET.A3BT.01A	THCA	0.164398167
TCGA.ET.A3BU.01A	THCA	0.032331991
TCGA.ET.A3BV.01A	THCA	0.176082446
TCGA.ET.A3BW.01A	THCA	-0.128669947
TCGA.ET.A3BX.01A	THCA	0.06056239
TCGA.ET.A3DO.01A	THCA	0.520824437
TCGA.ET.A3DP.01A	THCA	0.116379607
TCGA.ET.A3DQ.01A	THCA	0.459026929
TCGA.ET.A3DR.01A	THCA	0.074016219
TCGA.ET.A3DS.01A	THCA	0.211912313
TCGA.ET.A3DT.01A	THCA	0.498787153
TCGA.ET.A3DU.01A	THCA	0.478038255
TCGA.ET.A3DV.01A	THCA	-0.112101488
TCGA.ET.A3DW.01A	THCA	0.166963055
TCGA.ET.A40P.01A	THCA	0.259395887
TCGA.ET.A40Q.01A	THCA	0.23757645
TCGA.ET.A40R.01A	THCA	0.399113288
TCGA.ET.A40S.01A	THCA	0.252976791
TCGA.ET.A40T.01A	THCA	0.38070333
TCGA.ET.A4KN.01A	THCA	0.404084427
TCGA.ET.A4KQ.01A	THCA	-0.05864774
TCGA.FE.A22Z.01A	THCA	0.019972837
TCGA.FE.A230.01A	THCA	0.348896965
TCGA.FE.A231.01A	THCA	0.081882688
TCGA.FE.A232.01A	THCA	0.270609269
TCGA.FE.A233.01A	THCA	0.027182844
TCGA.FE.A234.01A	THCA	0.125754253
TCGA.FE.A235.01A	THCA	0.296800653
TCGA.FE.A236.01A	THCA	0.033270004
TCGA.FE.A237.01A	THCA	0.183108252
TCGA.FE.A238.01A	THCA	0.230628594
TCGA.FE.A239.01A	THCA	-0.071099153
TCGA.FE.A23A.01A	THCA	0.363173649
TCGA.FE.A3PA.01A	THCA	0.038878209
TCGA.FE.A3PB.01A	THCA	0.404018896
TCGA.FE.A3PC.01A	THCA	0.193920876
TCGA.FE.A3PD.01A	THCA	0.266828843
TCGA.FK.A3S3.01A	THCA	-0.042339572
TCGA.FK.A3SB.01A	THCA	0.065186798
TCGA.FK.A3SD.01A	THCA	-0.035167978
TCGA.FK.A3SE.01A	THCA	0.115651544
TCGA.FK.A3SG.01A	THCA	0.116158859
TCGA.FK.A3SH.01A	THCA	-0.083581359
TCGA.FK.A4UB.01A	THCA	0.029677287
TCGA.FY.A2QD.01A	THCA	-0.121794346
TCGA.FY.A3BL.01A	THCA	-0.074446919
TCGA.FY.A3I4.01A	THCA	0.302234312
TCGA.FY.A3I5.01B	THCA	0.353743802
TCGA.FY.A3NM.01A	THCA	-0.073662723
TCGA.FY.A3NN.01A	THCA	0.0570659
TCGA.FY.A3NP.01A	THCA	-0.170751467
TCGA.FY.A3ON.01A	THCA	0.24668257
TCGA.FY.A3R6.01A	THCA	0.503897146
TCGA.FY.A3R7.01A	THCA	0.338275528
TCGA.FY.A3R8.01A	THCA	0.131466813
TCGA.FY.A3R9.01A	THCA	-0.011604137
TCGA.FY.A3RA.01A	THCA	0.006384247
TCGA.FY.A3TY.01A	THCA	0.301879348
TCGA.FY.A3W9.01A	THCA	-0.107258321
TCGA.FY.A3WA.01A	THCA	-0.081707655
TCGA.FY.A3YR.01A	THCA	0.117312325
TCGA.FY.A40K.01A	THCA	0.241503414
TCGA.FY.A40L.01A	THCA	0.263345376
TCGA.FY.A40M.01A	THCA	0.013993461
TCGA.FY.A40N.01A	THCA	0.258496682
TCGA.FY.A4B0.01A	THCA	0.160459572
TCGA.FY.A4B3.01A	THCA	-0.000265698
TCGA.FY.A4B4.01A	THCA	0.262445035
TCGA.FY.A76V.01A	THCA	-0.067927843
TCGA.GE.A2C6.01A	THCA	0.408973323
TCGA.H2.A26U.01A	THCA	0.452307659
TCGA.H2.A2K9.01A	THCA	-0.090660905
TCGA.H2.A3RH.01A	THCA	-0.057945463
TCGA.H2.A3RI.01A	THCA	0.145200624
TCGA.H2.A421.01A	THCA	0.395106395
TCGA.H2.A422.01A	THCA	-0.050311582
TCGA.IM.A3EB.01A	THCA	0.351873844
TCGA.IM.A3ED.01A	THCA	0.343766274
TCGA.IM.A3U2.01A	THCA	0.102044672
TCGA.IM.A3U3.01A	THCA	0.083903614
TCGA.IM.A41Y.01A	THCA	-0.064693567
TCGA.IM.A41Z.01A	THCA	0.226899986
TCGA.IM.A420.01A	THCA	0.415066783
TCGA.IM.A4EB.01A	THCA	0.430503546
TCGA.J8.A3NZ.01A	THCA	0.134553802
TCGA.J8.A3O0.01A	THCA	0.033373286
TCGA.J8.A3O1.01A	THCA	-0.013518862
TCGA.J8.A3O2.01A	THCA	0.301602712
TCGA.J8.A3YD.01A	THCA	0.040838948
TCGA.J8.A3YE.01A	THCA	-0.107490329
TCGA.J8.A3YF.01A	THCA	0.307760572
TCGA.J8.A3YG.01A	THCA	0.231999328
TCGA.J8.A3YH.01A	THCA	-0.010105322
TCGA.J8.A42S.01A	THCA	0.111238621
TCGA.J8.A4HW.01A	THCA	-0.087204086
TCGA.J8.A4HY.01A	THCA	0.110616095
TCGA.KS.A41F.01A	THCA	-0.001703582
TCGA.KS.A41I.01A	THCA	0.188686316
TCGA.KS.A41J.01A	THCA	0.25355695
TCGA.KS.A41L.01A	THCA	-0.130596426
TCGA.KS.A4I1.01A	THCA	0.01630245
TCGA.KS.A4I3.01A	THCA	0.117599254
TCGA.KS.A4I5.01A	THCA	0.150015207
TCGA.KS.A4I7.01A	THCA	0.136851427
TCGA.KS.A4I9.01A	THCA	0.093314421
TCGA.KS.A4IB.01A	THCA	-0.030976978
TCGA.KS.A4IC.01A	THCA	0.112104338
TCGA.KS.A4ID.01A	THCA	0.431723102
TCGA.L6.A4EP.01A	THCA	0.090696351
TCGA.L6.A4EQ.01A	THCA	0.021886247
TCGA.L6.A4ET.01A	THCA	-0.08223853
TCGA.L6.A4EU.01A	THCA	0.239498678
TCGA.MK.A4N6.01A	THCA	0.211380211
TCGA.MK.A4N7.01A	THCA	-0.053775653
TCGA.MK.A4N9.01A	THCA	0.035695009
TCGA.MK.A84Z.01A	THCA	-0.002984938
TCGA.QD.A8IV.01A	THCA	0.052905066
TCGA.DE.A4MD.06A	THCA	0.371229684
TCGA.EM.A2CS.06A	THCA	0.082067875
TCGA.EM.A2P1.06A	THCA	0.407123227
TCGA.EM.A3FQ.06A	THCA	0.157640588
TCGA.EM.A3SU.06A	THCA	0.436397781
TCGA.J8.A3O2.06A	THCA	-0.020129408
TCGA.J8.A3YH.06A	THCA	0.263482748
TCGA.J8.A4HW.06A	THCA	0.340849509
TCGA.2E.A9G8.01A	UCEC	0.238730674
TCGA.4E.A92E.01A	UCEC	0.372807232
TCGA.5B.A90C.01A	UCEC	0.162540722
TCGA.5S.A9Q8.01A	UCEC	0.085672255
TCGA.A5.A0G1.01A	UCEC	0.489543787
TCGA.A5.A0G2.01A	UCEC	0.333308551
TCGA.A5.A0G3.01A	UCEC	-0.086652538
TCGA.A5.A0G5.01A	UCEC	0.50253967
TCGA.A5.A0G9.01A	UCEC	0.110098672
TCGA.A5.A0GA.01A	UCEC	0.216565399
TCGA.A5.A0GB.01A	UCEC	0.201891888
TCGA.A5.A0GD.01A	UCEC	0.15084043
TCGA.A5.A0GE.01A	UCEC	0.111577829
TCGA.A5.A0GG.01A	UCEC	0.253891504
TCGA.A5.A0GH.01A	UCEC	0.115174078
TCGA.A5.A0GI.01A	UCEC	0.077714966
TCGA.A5.A0GJ.01A	UCEC	0.191926396
TCGA.A5.A0GM.01A	UCEC	-0.004625485
TCGA.A5.A0GN.01A	UCEC	0.110204554
TCGA.A5.A0GP.01A	UCEC	0.189243439
TCGA.A5.A0GQ.01A	UCEC	0.316367498
TCGA.A5.A0GR.01A	UCEC	0.29876513
TCGA.A5.A0GU.01A	UCEC	0.22930205
TCGA.A5.A0GV.01A	UCEC	-0.032322855
TCGA.A5.A0GW.01A	UCEC	0.479456431
TCGA.A5.A0GX.01A	UCEC	0.224198195
TCGA.A5.A0R6.01A	UCEC	0.092739652
TCGA.A5.A0R7.01A	UCEC	0.177012486
TCGA.A5.A0R8.01A	UCEC	0.256749124
TCGA.A5.A0R9.01A	UCEC	0.307186914
TCGA.A5.A0RA.01A	UCEC	0.087005813
TCGA.A5.A0VO.01A	UCEC	0.122859523
TCGA.A5.A0VP.01A	UCEC	0.128089245
TCGA.A5.A0VQ.01A	UCEC	0.030790277
TCGA.A5.A1OF.01A	UCEC	0.445639152
TCGA.A5.A1OG.01A	UCEC	0.321301855
TCGA.A5.A1OH.01A	UCEC	-0.126354447
TCGA.A5.A1OJ.01A	UCEC	0.261566543
TCGA.A5.A1OK.01A	UCEC	0.138487303
TCGA.A5.A2K2.01A	UCEC	0.011844907
TCGA.A5.A2K3.01A	UCEC	0.557464623
TCGA.A5.A2K4.01A	UCEC	0.187067524
TCGA.A5.A2K5.01A	UCEC	0.342766859
TCGA.A5.A2K7.01A	UCEC	0.12439454
TCGA.A5.A3LO.01A	UCEC	0.228351938
TCGA.A5.A3LP.01A	UCEC	0.203740085
TCGA.A5.A7WJ.01A	UCEC	-0.063315921
TCGA.A5.A7WK.01A	UCEC	0.024909753
TCGA.A5.AB3J.01A	UCEC	0.171637456
TCGA.AJ.A23M.01A	UCEC	0.125759403
TCGA.AJ.A23N.01A	UCEC	0.150134375
TCGA.AJ.A23O.01A	UCEC	0.33792674
TCGA.AJ.A2QK.01A	UCEC	0.399665691
TCGA.AJ.A2QL.01A	UCEC	0.27136002
TCGA.AJ.A2QM.01A	UCEC	-0.095344681
TCGA.AJ.A2QN.01A	UCEC	0.05021633
TCGA.AJ.A2QO.01A	UCEC	0.216587394
TCGA.AJ.A3BD.01A	UCEC	0.324093364
TCGA.AJ.A3BF.01A	UCEC	0.146968689
TCGA.AJ.A3BG.01A	UCEC	0.050241396
TCGA.AJ.A3BH.01A	UCEC	0.345173368
TCGA.AJ.A3BI.01A	UCEC	0.304249288
TCGA.AJ.A3BK.01A	UCEC	0.275171594
TCGA.AJ.A3EJ.01A	UCEC	0.184170346
TCGA.AJ.A3EK.01A	UCEC	0.443233276
TCGA.AJ.A3EL.01A	UCEC	0.489681312
TCGA.AJ.A3EM.01A	UCEC	-0.012030966
TCGA.AJ.A3I9.01A	UCEC	-0.000831128
TCGA.AJ.A3IA.01A	UCEC	0.334484762
TCGA.AJ.A3NC.01A	UCEC	0.038805601
TCGA.AJ.A3NE.01A	UCEC	0.290544768
TCGA.AJ.A3NF.01A	UCEC	0.381116482
TCGA.AJ.A3NG.01A	UCEC	0.015409406
TCGA.AJ.A3NH.01A	UCEC	-0.006397481
TCGA.AJ.A3OJ.01A	UCEC	0.279065685
TCGA.AJ.A3OK.01A	UCEC	0.253182532
TCGA.AJ.A3OL.01A	UCEC	-0.181482408
TCGA.AJ.A3QS.01A	UCEC	0.430536483
TCGA.AJ.A3TW.01A	UCEC	0.359431609
TCGA.AJ.A5DV.01A	UCEC	0.076422905
TCGA.AJ.A5DW.01A	UCEC	0.260273353
TCGA.AJ.A6NU.01A	UCEC	0.301482105
TCGA.AJ.A8CT.01A	UCEC	0.37828556
TCGA.AJ.A8CV.01A	UCEC	0.269591463
TCGA.AJ.A8CW.01A	UCEC	0.239532666
TCGA.AP.A051.01A	UCEC	0.315127084
TCGA.AP.A052.01A	UCEC	0.263468684
TCGA.AP.A053.01A	UCEC	0.170112971
TCGA.AP.A054.01A	UCEC	0.097518574
TCGA.AP.A056.01A	UCEC	0.361377853
TCGA.AP.A059.01A	UCEC	0.541306498
TCGA.AP.A05A.01A	UCEC	-0.025940482
TCGA.AP.A05D.01A	UCEC	0.273858453
TCGA.AP.A05H.01A	UCEC	-0.039056738
TCGA.AP.A05J.01A	UCEC	0.030899348
TCGA.AP.A05N.01A	UCEC	0.005968665
TCGA.AP.A05O.01A	UCEC	0.285019657
TCGA.AP.A05P.01A	UCEC	0.17110842
TCGA.AP.A0L8.01A	UCEC	-0.068441567
TCGA.AP.A0L9.01A	UCEC	0.180721296
TCGA.AP.A0LD.01A	UCEC	0.161753475
TCGA.AP.A0LE.01A	UCEC	0.133425078
TCGA.AP.A0LF.01A	UCEC	0.420101798
TCGA.AP.A0LG.01A	UCEC	-0.005821318
TCGA.AP.A0LH.01A	UCEC	0.020077739
TCGA.AP.A0LI.01A	UCEC	0.477610951
TCGA.AP.A0LJ.01A	UCEC	0.103815262
TCGA.AP.A0LL.01A	UCEC	0.143756235
TCGA.AP.A0LM.01A	UCEC	0.432666277
TCGA.AP.A0LN.01A	UCEC	0.06505592
TCGA.AP.A0LO.01A	UCEC	0.11123563
TCGA.AP.A0LP.01A	UCEC	0.234278065
TCGA.AP.A0LS.01A	UCEC	0.326161114
TCGA.AP.A0LT.01A	UCEC	0.189271807
TCGA.AP.A0LV.01A	UCEC	0.164294939
TCGA.AP.A1DH.01A	UCEC	0.500591402
TCGA.AP.A1DK.01A	UCEC	0.425960096
TCGA.AP.A1DM.01A	UCEC	0.135135521
TCGA.AP.A1DO.01A	UCEC	0.10829378
TCGA.AP.A1DP.01A	UCEC	0.022759721
TCGA.AP.A1DQ.01A	UCEC	0.251876939
TCGA.AP.A1DR.01A	UCEC	0.168071438
TCGA.AP.A1DV.01A	UCEC	0.131625968
TCGA.AP.A1E0.01A	UCEC	0.238448247
TCGA.AP.A1E1.01A	UCEC	0.225157912
TCGA.AP.A1E3.01A	UCEC	0.154106903
TCGA.AP.A1E4.01A	UCEC	-0.053361978
TCGA.AP.A3K1.01A	UCEC	0.097936303
TCGA.AP.A5FX.01A	UCEC	0.251800623
TCGA.AW.A1PO.01A	UCEC	0.018320893
TCGA.AX.A05S.01A	UCEC	0.220813991
TCGA.AX.A05T.01A	UCEC	0.114496024
TCGA.AX.A05U.01A	UCEC	0.036998456
TCGA.AX.A05W.01A	UCEC	0.160972182
TCGA.AX.A05Y.01A	UCEC	-0.084924612
TCGA.AX.A05Z.01A	UCEC	0.472384705
TCGA.AX.A060.01A	UCEC	-0.048137155
TCGA.AX.A062.01A	UCEC	0.030637857
TCGA.AX.A063.01A	UCEC	0.464388087
TCGA.AX.A064.01A	UCEC	0.131938364
TCGA.AX.A06B.01A	UCEC	0.236063028
TCGA.AX.A06D.01A	UCEC	0.023325555
TCGA.AX.A06F.01A	UCEC	0.437414599
TCGA.AX.A06H.01A	UCEC	0.474891613
TCGA.AX.A06J.01A	UCEC	0.156574767
TCGA.AX.A06L.01A	UCEC	0.293580852
TCGA.AX.A0IS.01A	UCEC	0.041849127
TCGA.AX.A0IU.01A	UCEC	0.008074801
TCGA.AX.A0IW.01A	UCEC	0.259989685
TCGA.AX.A0IZ.01A	UCEC	0.363841438
TCGA.AX.A0J0.01A	UCEC	0.269138117
TCGA.AX.A0J1.01A	UCEC	0.359841239
TCGA.AX.A1C4.01A	UCEC	-0.018822124
TCGA.AX.A1C5.01A	UCEC	-0.055226135
TCGA.AX.A1C7.01A	UCEC	0.083411622
TCGA.AX.A1C8.01A	UCEC	-0.001467106
TCGA.AX.A1C9.01A	UCEC	0.271101271
TCGA.AX.A1CA.01A	UCEC	0.295969517
TCGA.AX.A1CC.01A	UCEC	0.401675878
TCGA.AX.A1CE.01A	UCEC	0.211213147
TCGA.AX.A1CF.01A	UCEC	0.090993032
TCGA.AX.A1CI.01A	UCEC	-0.013282155
TCGA.AX.A1CJ.01A	UCEC	0.240121438
TCGA.AX.A1CK.01A	UCEC	-0.015908527
TCGA.AX.A1CN.01A	UCEC	-0.024692374
TCGA.AX.A1CP.01A	UCEC	0.110775834
TCGA.AX.A1CR.01A	UCEC	0.255963756
TCGA.AX.A2H2.01A	UCEC	0.396244922
TCGA.AX.A2H4.01A	UCEC	0.5721466
TCGA.AX.A2H5.01A	UCEC	0.115549618
TCGA.AX.A2H7.01A	UCEC	0.070517717
TCGA.AX.A2H8.01A	UCEC	0.155810478
TCGA.AX.A2HA.01A	UCEC	0.267205635
TCGA.AX.A2HC.01A	UCEC	-0.044166324
TCGA.AX.A2HD.01A	UCEC	0.084877357
TCGA.AX.A2HF.01A	UCEC	0.235807954
TCGA.AX.A2HG.01A	UCEC	0.355438654
TCGA.AX.A2HH.01A	UCEC	-0.227388082
TCGA.AX.A2HJ.01A	UCEC	0.18707141
TCGA.AX.A2HK.01A	UCEC	0.062326806
TCGA.AX.A2IN.01A	UCEC	0.283818363
TCGA.AX.A2IO.01A	UCEC	0.209263778
TCGA.AX.A3FS.01A	UCEC	0.28559102
TCGA.AX.A3FT.01A	UCEC	0.484063343
TCGA.AX.A3FV.01A	UCEC	-0.063964506
TCGA.AX.A3FW.01A	UCEC	0.058616815
TCGA.AX.A3FX.01A	UCEC	0.152680567
TCGA.AX.A3FZ.01A	UCEC	-0.082200404
TCGA.AX.A3G1.01A	UCEC	0.379860097
TCGA.AX.A3G3.01A	UCEC	0.438757487
TCGA.AX.A3G4.01A	UCEC	0.039430912
TCGA.AX.A3G6.01A	UCEC	0.174509426
TCGA.AX.A3G7.01A	UCEC	0.261631658
TCGA.AX.A3G8.01A	UCEC	-0.032118167
TCGA.AX.A3G9.01A	UCEC	0.003694878
TCGA.AX.A3GB.01A	UCEC	0.280255907
TCGA.AX.A3GI.01A	UCEC	0.077308371
TCGA.B5.A0JN.01A	UCEC	-0.049644846
TCGA.B5.A0JR.01A	UCEC	0.360682808
TCGA.B5.A0JS.01A	UCEC	0.19157825
TCGA.B5.A0JT.01A	UCEC	0.020102238
TCGA.B5.A0JU.01B	UCEC	0.048038644
TCGA.B5.A0JV.01A	UCEC	0.120641496
TCGA.B5.A0JX.01A	UCEC	0.327262215
TCGA.B5.A0JY.01A	UCEC	0.164421222
TCGA.B5.A0JZ.01A	UCEC	0.479220329
TCGA.B5.A0K0.01A	UCEC	0.272275358
TCGA.B5.A0K1.01A	UCEC	-0.042991107
TCGA.B5.A0K2.01A	UCEC	0.366661314
TCGA.B5.A0K3.01A	UCEC	0.04879506
TCGA.B5.A0K4.01A	UCEC	0.010670839
TCGA.B5.A0K6.01A	UCEC	0.138676025
TCGA.B5.A0K7.01A	UCEC	0.293284114
TCGA.B5.A0K8.01A	UCEC	0.243126131
TCGA.B5.A0K9.01A	UCEC	0.19403792
TCGA.B5.A0KB.01B	UCEC	0.342158577
TCGA.B5.A11E.01A	UCEC	0.1549177
TCGA.B5.A11F.01A	UCEC	0.025218586
TCGA.B5.A11G.01A	UCEC	0.309603645
TCGA.B5.A11H.01A	UCEC	0.443968417
TCGA.B5.A11I.01A	UCEC	0.407726393
TCGA.B5.A11J.01A	UCEC	0.164792846
TCGA.B5.A11L.01B	UCEC	0.258939794
TCGA.B5.A11M.01A	UCEC	0.039913939
TCGA.B5.A11N.01A	UCEC	0.457478568
TCGA.B5.A11O.01A	UCEC	0.098813838
TCGA.B5.A11P.01B	UCEC	-0.019260734
TCGA.B5.A11Q.01A	UCEC	-0.061670848
TCGA.B5.A11R.01A	UCEC	0.281234651
TCGA.B5.A11S.01A	UCEC	0.098398121
TCGA.B5.A11U.01A	UCEC	0.191186259
TCGA.B5.A11V.01A	UCEC	-0.081453996
TCGA.B5.A11W.01A	UCEC	0.030490339
TCGA.B5.A11X.01A	UCEC	0.379772149
TCGA.B5.A11Y.01A	UCEC	0.421732564
TCGA.B5.A11Z.01A	UCEC	-0.010365594
TCGA.B5.A121.01A	UCEC	0.077785099
TCGA.B5.A1MR.01A	UCEC	0.523095491
TCGA.B5.A1MS.01B	UCEC	-0.023799002
TCGA.B5.A1MU.01A	UCEC	0.499841092
TCGA.B5.A1MV.01A	UCEC	0.098041715
TCGA.B5.A1MW.01A	UCEC	0.022370908
TCGA.B5.A1MX.01A	UCEC	0.340365739
TCGA.B5.A1MY.01A	UCEC	-0.016840752
TCGA.B5.A1MZ.01A	UCEC	0.171243378
TCGA.B5.A1N2.01A	UCEC	0.229762514
TCGA.B5.A3F9.01A	UCEC	0.226476401
TCGA.B5.A3FA.01A	UCEC	0.183337344
TCGA.B5.A3FB.01A	UCEC	0.189217695
TCGA.B5.A3FC.01A	UCEC	0.423717489
TCGA.B5.A3FD.01A	UCEC	0.077329922
TCGA.B5.A3FH.01A	UCEC	0.181069535
TCGA.B5.A3S1.01A	UCEC	0.291107532
TCGA.B5.A5OC.01A	UCEC	0.549462341
TCGA.B5.A5OD.01A	UCEC	0.227046792
TCGA.B5.A5OE.01A	UCEC	0.084273878
TCGA.BG.A0LW.01A	UCEC	0.111289132
TCGA.BG.A0LX.01A	UCEC	0.253500394
TCGA.BG.A0M0.01A	UCEC	-0.052060942
TCGA.BG.A0M2.01A	UCEC	0.0602089
TCGA.BG.A0M3.01A	UCEC	0.023258108
TCGA.BG.A0M4.01A	UCEC	-0.022059319
TCGA.BG.A0M6.01A	UCEC	-0.111875218
TCGA.BG.A0M7.01A	UCEC	0.166997498
TCGA.BG.A0M8.01A	UCEC	0.419714828
TCGA.BG.A0M9.01A	UCEC	-0.018513064
TCGA.BG.A0MA.01A	UCEC	0.189486718
TCGA.BG.A0MC.01A	UCEC	0.129245307
TCGA.BG.A0MG.01A	UCEC	0.03936945
TCGA.BG.A0MH.01A	UCEC	0.402596162
TCGA.BG.A0MI.01A	UCEC	0.041847773
TCGA.BG.A0MK.01A	UCEC	0.049635695
TCGA.BG.A0MO.01A	UCEC	0.320924981
TCGA.BG.A0MQ.01A	UCEC	-0.069255048
TCGA.BG.A0MS.01A	UCEC	0.158270555
TCGA.BG.A0MT.01A	UCEC	0.118188938
TCGA.BG.A0MU.01A	UCEC	0.173408599
TCGA.BG.A0RY.01A	UCEC	0.041272698
TCGA.BG.A0VT.01A	UCEC	0.107464542
TCGA.BG.A0VV.01A	UCEC	0.147282723
TCGA.BG.A0VW.01A	UCEC	0.327350444
TCGA.BG.A0VX.01A	UCEC	0.326325691
TCGA.BG.A0VZ.01A	UCEC	0.313630249
TCGA.BG.A0W1.01A	UCEC	0.053533992
TCGA.BG.A0W2.01A	UCEC	0.147099277
TCGA.BG.A0YU.01A	UCEC	0.010507532
TCGA.BG.A0YV.01A	UCEC	-0.033703454
TCGA.BG.A186.01A	UCEC	0.14930814
TCGA.BG.A187.01A	UCEC	0.056473581
TCGA.BG.A18A.01A	UCEC	0.108606857
TCGA.BG.A18B.01A	UCEC	0.343581238
TCGA.BG.A18C.01A	UCEC	0.201629076
TCGA.BG.A220.01A	UCEC	-0.067120226
TCGA.BG.A221.01A	UCEC	0.434937686
TCGA.BG.A222.01A	UCEC	0.112804675
TCGA.BG.A2AD.01A	UCEC	-0.109411519
TCGA.BG.A2AE.01A	UCEC	0.291576574
TCGA.BG.A2L7.01A	UCEC	0.333596282
TCGA.BG.A3EW.01A	UCEC	0.016616611
TCGA.BG.A3PP.01A	UCEC	0.151320586
TCGA.BK.A0C9.01A	UCEC	0.304081392
TCGA.BK.A0CA.01A	UCEC	0.028883109
TCGA.BK.A0CA.01A	UCEC	-0.083881826
TCGA.BK.A0CA.01B	UCEC	0.068032975
TCGA.BK.A0CB.01A	UCEC	0.014484165
TCGA.BK.A0CC.01A	UCEC	0.022012563
TCGA.BK.A0CC.01A	UCEC	-0.084141347
TCGA.BK.A0CC.01B	UCEC	-0.006462622
TCGA.BK.A139.01A	UCEC	0.284790348
TCGA.BK.A139.01A	UCEC	0.257529762
TCGA.BK.A139.01C	UCEC	0.174974071
TCGA.BK.A139.02A	UCEC	0.227259346
TCGA.BK.A13B.01A	UCEC	0.101807928
TCGA.BK.A13C.01A	UCEC	-0.104766441
TCGA.BK.A26L.01A	UCEC	0.021020809
TCGA.BK.A26L.01A	UCEC	-0.057235618
TCGA.BK.A26L.01C	UCEC	-0.030044908
TCGA.BK.A4ZD.01A	UCEC	-0.035144989
TCGA.BK.A56F.01A	UCEC	0.178931168
TCGA.BK.A6W3.01A	UCEC	0.333130501
TCGA.BK.A6W4.01A	UCEC	0.038880632
TCGA.BS.A0T9.01A	UCEC	0.205679735
TCGA.BS.A0TA.01A	UCEC	0.507822258
TCGA.BS.A0TC.01A	UCEC	0.093220472
TCGA.BS.A0TD.01A	UCEC	0.110659093
TCGA.BS.A0TE.01A	UCEC	0.226398569
TCGA.BS.A0TG.01A	UCEC	0.221155442
TCGA.BS.A0TI.01A	UCEC	0.315292178
TCGA.BS.A0TJ.01A	UCEC	0.268731851
TCGA.BS.A0U5.01A	UCEC	-0.02483625
TCGA.BS.A0U7.01A	UCEC	0.35118487
TCGA.BS.A0U8.01A	UCEC	0.183774734
TCGA.BS.A0U9.01B	UCEC	-0.053914793
TCGA.BS.A0UA.01A	UCEC	0.376516567
TCGA.BS.A0UF.01A	UCEC	0.410660138
TCGA.BS.A0UJ.01A	UCEC	0.29726579
TCGA.BS.A0UL.01A	UCEC	0.436347367
TCGA.BS.A0UM.01A	UCEC	0.411826272
TCGA.BS.A0UT.01A	UCEC	0.019854536
TCGA.BS.A0UV.01A	UCEC	0.198563667
TCGA.BS.A0V4.01A	UCEC	0.104232518
TCGA.BS.A0V6.01A	UCEC	0.210437484
TCGA.BS.A0V7.01A	UCEC	0.2792315
TCGA.BS.A0V8.01A	UCEC	0.160841541
TCGA.BS.A0VI.01A	UCEC	0.069228283
TCGA.BS.A0WQ.01A	UCEC	0.05297277
TCGA.D1.A0ZN.01A	UCEC	0.081135724
TCGA.D1.A0ZO.01A	UCEC	0.330811275
TCGA.D1.A0ZP.01A	UCEC	0.038889951
TCGA.D1.A0ZQ.01A	UCEC	0.068573886
TCGA.D1.A0ZR.01A	UCEC	-0.035523281
TCGA.D1.A0ZS.01A	UCEC	0.051628958
TCGA.D1.A0ZU.01A	UCEC	-0.018754851
TCGA.D1.A0ZV.01A	UCEC	0.247599633
TCGA.D1.A0ZZ.01A	UCEC	-0.034611413
TCGA.D1.A101.01A	UCEC	0.462563302
TCGA.D1.A102.01A	UCEC	0.241106443
TCGA.D1.A103.01A	UCEC	0.26261332
TCGA.D1.A15V.01A	UCEC	0.252920735
TCGA.D1.A15W.01A	UCEC	0.187609561
TCGA.D1.A15X.01A	UCEC	0.415165685
TCGA.D1.A15Z.01A	UCEC	0.041786141
TCGA.D1.A160.01A	UCEC	0.382629281
TCGA.D1.A161.01A	UCEC	0.138286485
TCGA.D1.A162.01A	UCEC	0.141498422
TCGA.D1.A163.01A	UCEC	0.274778951
TCGA.D1.A165.01A	UCEC	0.029788351
TCGA.D1.A167.01A	UCEC	0.047738057
TCGA.D1.A168.01A	UCEC	-0.003715662
TCGA.D1.A169.01A	UCEC	0.324424991
TCGA.D1.A16B.01A	UCEC	0.201587919
TCGA.D1.A16D.01A	UCEC	0.066837063
TCGA.D1.A16E.01A	UCEC	0.095592682
TCGA.D1.A16F.01A	UCEC	0.044403157
TCGA.D1.A16G.01A	UCEC	0.1397445
TCGA.D1.A16I.01A	UCEC	0.135804942
TCGA.D1.A16J.01A	UCEC	0.30753158
TCGA.D1.A16N.01A	UCEC	0.10607792
TCGA.D1.A16O.01A	UCEC	-0.049215993
TCGA.D1.A16Q.01A	UCEC	0.266259902
TCGA.D1.A16R.01A	UCEC	0.25354849
TCGA.D1.A16S.01A	UCEC	-0.076759808
TCGA.D1.A16V.01A	UCEC	0.33667693
TCGA.D1.A16X.01A	UCEC	0.336893523
TCGA.D1.A16Y.01A	UCEC	-0.057652074
TCGA.D1.A174.01A	UCEC	0.403191491
TCGA.D1.A175.01A	UCEC	0.106779077
TCGA.D1.A176.01A	UCEC	0.115848126
TCGA.D1.A177.01A	UCEC	-0.016098629
TCGA.D1.A179.01A	UCEC	0.017493401
TCGA.D1.A17A.01A	UCEC	0.219539734
TCGA.D1.A17B.01A	UCEC	0.262733785
TCGA.D1.A17C.01A	UCEC	0.168407077
TCGA.D1.A17D.01A	UCEC	0.151273412
TCGA.D1.A17F.01A	UCEC	0.278877825
TCGA.D1.A17H.01A	UCEC	0.237203409
TCGA.D1.A17K.01A	UCEC	0.100782809
TCGA.D1.A17L.01A	UCEC	0.241999967
TCGA.D1.A17M.01A	UCEC	0.141425408
TCGA.D1.A17N.01A	UCEC	0.248930473
TCGA.D1.A17Q.01A	UCEC	-0.017405913
TCGA.D1.A17R.01A	UCEC	-0.012315249
TCGA.D1.A17S.01A	UCEC	0.025012001
TCGA.D1.A17T.01A	UCEC	0.147622928
TCGA.D1.A17U.01A	UCEC	0.066356293
TCGA.D1.A1NS.01A	UCEC	0.012674254
TCGA.D1.A1NU.01A	UCEC	0.310518319
TCGA.D1.A1NW.01A	UCEC	0.255611111
TCGA.D1.A1NX.01A	UCEC	0.201089289
TCGA.D1.A1NY.01A	UCEC	0.14075256
TCGA.D1.A1NZ.01A	UCEC	0.349141921
TCGA.D1.A1O0.01A	UCEC	0.12949748
TCGA.D1.A1O5.01A	UCEC	0.138733923
TCGA.D1.A1O7.01A	UCEC	0.091618931
TCGA.D1.A1O8.01A	UCEC	0.449927717
TCGA.D1.A2G0.01A	UCEC	0.31605993
TCGA.D1.A2G5.01A	UCEC	-0.0830917
TCGA.D1.A2G6.01A	UCEC	0.038473859
TCGA.D1.A2G7.01A	UCEC	0.045935583
TCGA.D1.A3DA.01A	UCEC	-0.01170989
TCGA.D1.A3DG.01A	UCEC	-0.023593118
TCGA.D1.A3DH.01A	UCEC	0.011519777
TCGA.D1.A3JP.01A	UCEC	0.298705846
TCGA.D1.A3JQ.01A	UCEC	0.16735786
TCGA.DF.A2KN.01A	UCEC	0.442304585
TCGA.DF.A2KR.01A	UCEC	0.153461086
TCGA.DF.A2KS.01A	UCEC	0.324039792
TCGA.DF.A2KU.01A	UCEC	0.488956749
TCGA.DF.A2KV.01A	UCEC	0.208308192
TCGA.DF.A2KY.01A	UCEC	0.457073908
TCGA.DF.A2KZ.01A	UCEC	0.280630972
TCGA.DF.A2L0.01A	UCEC	0.279947944
TCGA.DI.A0WH.01A	UCEC	0.0903021
TCGA.DI.A1BU.01A	UCEC	0.336978847
TCGA.DI.A1BY.01A	UCEC	0.26532122
TCGA.DI.A1C3.01A	UCEC	0.281827667
TCGA.DI.A1NN.01A	UCEC	0.240413546
TCGA.DI.A1NO.01A	UCEC	0.017828175
TCGA.DI.A2QT.01A	UCEC	0.096258349
TCGA.DI.A2QU.01A	UCEC	0.074639202
TCGA.DI.A2QY.01A	UCEC	0.030755076
TCGA.E6.A1LX.01A	UCEC	0.175570603
TCGA.E6.A1LZ.01A	UCEC	0.26993399
TCGA.E6.A1M0.01A	UCEC	0.295057541
TCGA.E6.A2P8.01A	UCEC	0.4784539
TCGA.E6.A2P9.01A	UCEC	0.282548641
TCGA.E6.A8L9.01A	UCEC	0.29251746
TCGA.EC.A1NJ.01A	UCEC	0.394095285
TCGA.EC.A1QX.01A	UCEC	0.329384909
TCGA.EC.A24G.01A	UCEC	0.279966268
TCGA.EO.A1Y5.01A	UCEC	0.373273138
TCGA.EO.A1Y7.01A	UCEC	0.250166274
TCGA.EO.A1Y8.01A	UCEC	0.060453651
TCGA.EO.A22R.01A	UCEC	0.133788096
TCGA.EO.A22S.01A	UCEC	0.109787095
TCGA.EO.A22T.01A	UCEC	0.360632745
TCGA.EO.A22U.01A	UCEC	0.242611779
TCGA.EO.A22X.01A	UCEC	0.262936067
TCGA.EO.A22Y.01A	UCEC	0.04865943
TCGA.EO.A2CG.01A	UCEC	0.086421633
TCGA.EO.A2CH.01A	UCEC	0.087400812
TCGA.EO.A3AS.01A	UCEC	0.00656598
TCGA.EO.A3AU.01A	UCEC	0.262880606
TCGA.EO.A3AV.01A	UCEC	0.449382701
TCGA.EO.A3AY.01A	UCEC	0.406554569
TCGA.EO.A3AZ.01A	UCEC	0.525258602
TCGA.EO.A3B0.01A	UCEC	0.305108897
TCGA.EO.A3B1.01A	UCEC	0.216950097
TCGA.EO.A3KU.01A	UCEC	0.13223789
TCGA.EO.A3KW.01A	UCEC	0.304429131
TCGA.EO.A3KX.01A	UCEC	0.253678967
TCGA.EO.A3L0.01A	UCEC	0.102542074
TCGA.EY.A1G7.01A	UCEC	-0.007325936
TCGA.EY.A1G8.01A	UCEC	-0.053143376
TCGA.EY.A1GC.01A	UCEC	0.300031454
TCGA.EY.A1GD.01A	UCEC	0.036249564
TCGA.EY.A1GE.01A	UCEC	0.166922816
TCGA.EY.A1GF.01A	UCEC	0.250559108
TCGA.EY.A1GH.01A	UCEC	0.12764202
TCGA.EY.A1GI.01A	UCEC	0.294971297
TCGA.EY.A1GK.01A	UCEC	0.405974047
TCGA.EY.A1GL.01A	UCEC	0.117535691
TCGA.EY.A1GM.01A	UCEC	-0.028907584
TCGA.EY.A1GO.01A	UCEC	-0.08176405
TCGA.EY.A1GP.01A	UCEC	0.173002239
TCGA.EY.A1GQ.01A	UCEC	0.087503488
TCGA.EY.A1GR.01A	UCEC	0.130606551
TCGA.EY.A1GS.01A	UCEC	0.028582984
TCGA.EY.A1GT.01A	UCEC	-0.080122774
TCGA.EY.A1GU.01A	UCEC	0.030623756
TCGA.EY.A1GV.01A	UCEC	0.13998293
TCGA.EY.A1GW.01A	UCEC	0.073842464
TCGA.EY.A1GX.01A	UCEC	-0.173607337
TCGA.EY.A1H0.01A	UCEC	-0.065829176
TCGA.EY.A210.01A	UCEC	0.432620378
TCGA.EY.A212.01A	UCEC	0.071429157
TCGA.EY.A214.01A	UCEC	0.23758835
TCGA.EY.A215.01A	UCEC	0.153108363
TCGA.EY.A2OM.01A	UCEC	0.104423536
TCGA.EY.A2ON.01A	UCEC	0.129661623
TCGA.EY.A2OO.01A	UCEC	-0.171422236
TCGA.EY.A2OP.01A	UCEC	0.0041999
TCGA.EY.A2OQ.01A	UCEC	0.100033307
TCGA.EY.A3L3.01A	UCEC	0.004467475
TCGA.EY.A3QX.01A	UCEC	0.223606337
TCGA.EY.A4KR.01A	UCEC	0.46085009
TCGA.EY.A547.01A	UCEC	-0.065462186
TCGA.EY.A548.01A	UCEC	0.211660614
TCGA.EY.A549.01A	UCEC	0.165784918
TCGA.EY.A54A.01A	UCEC	0.207475968
TCGA.EY.A5W2.01A	UCEC	0.297946701
TCGA.EY.A72D.01A	UCEC	-0.047083121
TCGA.FI.A2CX.01A	UCEC	0.531577481
TCGA.FI.A2CY.01A	UCEC	0.380458959
TCGA.FI.A2D0.01A	UCEC	0.117764535
TCGA.FI.A2D2.01A	UCEC	0.117259134
TCGA.FI.A2D4.01A	UCEC	-0.028737554
TCGA.FI.A2D5.01A	UCEC	0.24235355
TCGA.FI.A2D6.01A	UCEC	0.392136517
TCGA.FI.A2EU.01A	UCEC	0.072928117
TCGA.FI.A2EW.01A	UCEC	0.04531953
TCGA.FI.A2EX.01A	UCEC	0.106255263
TCGA.FI.A2EY.01A	UCEC	-0.08278293
TCGA.FI.A2F4.01A	UCEC	0.353807217
TCGA.FI.A2F8.01A	UCEC	0.26250961
TCGA.FI.A2F9.01A	UCEC	-0.10429899
TCGA.FI.A3PV.01A	UCEC	0.001177595
TCGA.FI.A3PX.01A	UCEC	0.098020819
TCGA.H5.A2HR.01A	UCEC	0.215108558
TCGA.JU.AAVI.01A	UCEC	0.433531517
TCGA.K6.A3WQ.01A	UCEC	0.142846042
TCGA.KJ.A3U4.01A	UCEC	0.277022134
TCGA.KP.A3VZ.01A	UCEC	-0.037602632
TCGA.KP.A3W0.01A	UCEC	0.319918486
TCGA.KP.A3W1.01A	UCEC	0.47852964
TCGA.KP.A3W3.01A	UCEC	0.322967789
TCGA.KP.A3W4.01A	UCEC	0.289850571
TCGA.PG.A5BC.01A	UCEC	0.074191846
TCGA.PG.A6IB.01A	UCEC	0.479952789
TCGA.PG.A7D5.01A	UCEC	0.088386198
TCGA.PG.A914.01A	UCEC	0.252271421
TCGA.PG.A915.01A	UCEC	0.111240169
TCGA.PG.A916.01A	UCEC	0.10114479
TCGA.PG.A917.01A	UCEC	0.417303785
TCGA.QF.A5YS.01A	UCEC	0.152839488
TCGA.QF.A5YT.01A	UCEC	0.071397937
TCGA.QS.A5YQ.01A	UCEC	0.332348371
TCGA.QS.A5YR.01A	UCEC	0.163604542
TCGA.QS.A744.01A	UCEC	-0.054040547
TCGA.QS.A8F1.01A	UCEC	0.098680974
TCGA.SJ.A6ZI.01A	UCEC	0.311188494
TCGA.SJ.A6ZJ.01A	UCEC	0.11322477
TCGA.SL.A6J9.01A	UCEC	0.454246682
TCGA.SL.A6JA.01A	UCEC	-0.041054029
TCGA.N5.A4R8.01A	UCS	-0.110968225
TCGA.N5.A4RA.01A	UCS	-0.015569814
TCGA.N5.A4RD.01A	UCS	-0.095492667
TCGA.N5.A4RF.01A	UCS	0.255964443
TCGA.N5.A4RJ.01A	UCS	0.153030011
TCGA.N5.A4RM.01A	UCS	0.04867827
TCGA.N5.A4RN.01A	UCS	-0.052156553
TCGA.N5.A4RO.01A	UCS	-0.061841883
TCGA.N5.A4RS.01A	UCS	-0.020150063
TCGA.N5.A4RT.01A	UCS	-0.02569635
TCGA.N5.A4RU.01A	UCS	0.147274259
TCGA.N5.A4RV.01A	UCS	-0.013391699
TCGA.N5.A59E.01A	UCS	0.090892623
TCGA.N5.A59F.01A	UCS	0.287681454
TCGA.N6.A4V9.01A	UCS	-0.007745276
TCGA.N6.A4VC.01A	UCS	0.022919065
TCGA.N6.A4VD.01A	UCS	0.050783163
TCGA.N6.A4VE.01A	UCS	0.165110909
TCGA.N6.A4VF.01A	UCS	0.519182858
TCGA.N6.A4VG.01A	UCS	0.212412488
TCGA.N7.A4Y0.01A	UCS	0.08068975
TCGA.N7.A4Y5.01A	UCS	-0.076033056
TCGA.N7.A4Y8.01A	UCS	-0.007851086
TCGA.N7.A59B.01A	UCS	0.265887231
TCGA.N8.A4PI.01A	UCS	-0.057821806
TCGA.N8.A4PL.01A	UCS	-0.039401067
TCGA.N8.A4PM.01A	UCS	0.05225614
TCGA.N8.A4PN.01A	UCS	-0.073645356
TCGA.N8.A4PO.01A	UCS	0.199488457
TCGA.N8.A4PP.01A	UCS	0.315030731
TCGA.N8.A4PQ.01A	UCS	0.320420068
TCGA.N8.A56S.01A	UCS	-0.044585207
TCGA.N9.A4PZ.01A	UCS	0.041644167
TCGA.N9.A4Q1.01A	UCS	0.101019401
TCGA.N9.A4Q3.01A	UCS	0.127979462
TCGA.N9.A4Q4.01A	UCS	0.121445565
TCGA.N9.A4Q7.01A	UCS	0.521347966
TCGA.N9.A4Q8.01A	UCS	0.01653748
TCGA.NA.A4QV.01A	UCS	0.090997188
TCGA.NA.A4QW.01A	UCS	0.058116862
TCGA.NA.A4QX.01A	UCS	0.049046459
TCGA.NA.A4QY.01A	UCS	-0.060004859
TCGA.NA.A4R0.01A	UCS	0.391346845
TCGA.NA.A4R1.01A	UCS	-0.078671814
TCGA.NA.A5I1.01A	UCS	0.15675885
TCGA.ND.A4W6.01A	UCS	0.32508728
TCGA.ND.A4WA.01A	UCS	0.024338785
TCGA.ND.A4WC.01A	UCS	0.24564163
TCGA.ND.A4WF.01A	UCS	0.077981554
TCGA.NF.A4WU.01A	UCS	-0.070112144
TCGA.NF.A4WX.01A	UCS	-0.133796678
TCGA.NF.A4X2.01A	UCS	0.091142325
TCGA.NF.A5CP.01A	UCS	0.356630046
TCGA.NG.A4VU.01A	UCS	-0.07105436
TCGA.NG.A4VW.01A	UCS	-0.127302339
TCGA.QM.A5NM.01A	UCS	-0.027335981
TCGA.QN.A5NN.01A	UCS	0.219798091
